# Supplementary material for: Epitype-inducing temperatures drive DNA methylation changes during somatic embryogenesis in the long-lived gymnosperm Norway spruce
Source: Front Plant Sci. 2023 Jul 20;14:1196806. doi: 10.3389/fpls.2023.1196806 (PMC10399239; doi:10.3389/fpls.2023.1196806)
Supplement: Supplementary file 1 [file Table_1.xlsx]

## Sheet: Table heading
Target genes sorted by funcional category. Arabidopsis homologs and annotation are provided.

## Sheet: Functional categories
Epigenetic			Chromatin components			Growth and development			Response to stress			Transcription factors			Cell cycle			Kinases			Hormone metabolism			Chloroplast			Mitochondria			Organelles and cell traffic			Membrane components			Cell wall			Protein anabolism			Protein catabolism			Enzyme			Carbohydrate metabolism
P. abies annotation	Arabidopsis homologs	Blast2GO/Congenie/TAIR annotation	P. abies annotation	Arabidopsis homologs	Blast2GO/Congenie/TAIR annotation	P. abies annotation	Arabidopsis homologs	Blast2GO/Congenie/TAIR annotation	P. abies annotation	Arabidopsis homologs	Blast2GO/Congenie/TAIR annotation	P. abies annotation	Arabidopsis homologs	Blast2GO/Congenie/TAIR annotation	P. abies annotation	Arabidopsis homologs	Blast2GO/Congenie/TAIR annotation	P. abies annotation	Arabidopsis homologs	Blast2GO/Congenie/TAIR annotation	P. abies annotation	Arabidopsis homologs	Blast2GO/Congenie/TAIR annotation	P. abies annotation	Arabidopsis homologs	Blast2GO/Congenie/TAIR annotation	P. abies annotation	Arabidopsis homologs	Blast2GO/Congenie/TAIR annotation	P. abies annotation	Arabidopsis homologs	Blast2GO/Congenie/TAIR annotation	P. abies annotation	Arabidopsis homologs	Blast2GO/Congenie/TAIR annotation	P. abies annotation	Arabidopsis homologs	Blast2GO/Congenie/TAIR annotation	P. abies annotation	Arabidopsis homologs	Blast2GO/Congenie/TAIR annotation	P. abies annotation	Arabidopsis homologs	Blast2GO/Congenie/TAIR annotation	P. abies annotation	Arabidopsis homologs	Blast2GO/Congenie/TAIR annotation	P. abies annotation	Arabidopsis homologs
MA_10122566g0010	AT1G48410.1	protein argonaute 10-like	MA_100910g0010	AT5G54640.1	histone H2A	MA_10048467g0010	AT5G35550.1	transcription repressor MYB5-like	MA_10013703g0010		CC-NBS-LRR resistance-like protein	MA_10123445g0010	AT5G22750.1	putative SWI/SNF-related matrix-associated actin-dependent regulator of chromatin subfamily A member 3-like 2 isoform X3	MA_100058g0010	AT4G32850.9	nuclear poly(A) polymerase 4-like isoform X1	MA_10053550g0010	AT5G18610.2	serine/threonine-protein kinase PBL27	MA_10020434g0010	AT1G21910.1	ethylene-responsive transcription factor ERF014-like	MA_10027g0010	AT5G03880.1	putative thioredoxin-like protein	MA_10019758g0010	AT5G15090.2	mitochondrial outer membrane protein porin of 34 kDa	MA_10104738g0010	AT2G17570.1	Dehydrodolichyl diphosphate synthase 6	MA_10055704g0010	AT4G21120.1	cationic amino acid transporter 1-like	MA_101764g0010	AT1G48100.1	polygalacturonase At1g48100-like	MA_10110465g0010	AT2G33435.1	splicing factor U2af large subunit B	MA_10021g0010	AT5G07040.1	putative RING-H2 finger protein ATL69	MA_10105408g0010	AT4G01240.1	Putative methyltransferase PMT15	MA_10255133g0010	AT1G19450.1
MA_10214089g0010	AT1G19340.1	methyltransferase-like protein 2 isoform X1	MA_10276706g0010		dihydrolipoyl dehydrogenase 2, chloroplastic	MA_101019g0010	AT3G20800.1	cell differentiation protein RCD1 homolog	MA_10103038g0010		antimicrobial peptide 1	MA_10157g0010	AT1G68810.1	transcription factor bHLH30-like	MA_10040460g0010	AT3G61700.1	unknown	MA_101657g0010	AT1G71697.1	probable choline kinase 2	MA_10133956g0010	AT5G27320.1	probable carboxylesterase 18	MA_10053571g0010	AT1G75330.1	ornithine carbamoyltransferase, chloroplastic	MA_10285593g0010	AT5G40010.1	AAA-ATPase ASD, mitochondrial-like	MA_10121315g0010		uncharacterized protein LOC18423745 isoform X2	MA_10114342g0010	AT3G19330.2	UPF0496 protein At1g20180	MA_10296295g0010	AT3G55140.1	probable pectate lyase 4	MA_101456g0010	AT4G01560.1	ribosome production factor 1	MA_10128265g0010		Protease inhibitor/seed storage/LTP family	MA_10201271g0010	AT2G43760.3	molybdopterin synthase catalytic subunit	MA_103595g0010	AT1G04920.1
MA_10215954g0010	AT3G56500.1	Set1 complex component ash2 like	MA_10426467g0020	AT5G03760.1	glucomannan 4-beta-mannosyltransferase 9	MA_101463g0010	AT2G45660.1	MADS-box protein SOC1	MA_10141852g0010	AT1G61300.1	putative disease resistance protein At4g10780	MA_101849g0010	AT2G17040.1	NAC domain-containing protein 35-like	MA_10221610g0010		protein SLOW WALKER 1-like	MA_10257270g0010	AT5G14640.1	shaggy-related protein kinase epsilon-like	MA_10161g0010	AT5G54140.1	IAA-amino acid hydrolase ILR1-like 5	MA_10157572g0010	AT4G18750.1	pentatricopeptide repeat-containing protein DOT4, chloroplastic	MA_10427298g0010	AT1G64600.1	methyltransferase-like protein 17, mitochondrial	MA_10139g0010	AT3G60050.1	pentatricopeptide repeat-containing protein At3g60050-like	MA_10162615g0010	AT5G52450.1	protein DETOXIFICATION 16-like	MA_10359153g0010	AT1G80350.1	katanin p60 ATPase-containing subunit A1	MA_101924g0010	AT4G02750.1	pentatricopeptide repeat-containing protein At4g02750	MA_101436g0010	AT3G62630.1	E3 ubiquitin-protein like	MA_10215885g0010	AT1G70310.1	spermidine synthase 1	MA_10426018g0010	AT1G01220.1
MA_10231644g0010	AT1G72030.1	putative N-acetyltransferase CML3	MA_10427181g0010	AT5G59970.1	histone H4-like	MA_101987g0010	AT2G37630.1	transcription factor AS1	MA_101518g0010	AT5G48020.1	Serine--tRNA ligase	MA_102279g0010	AT1G07705.2	probable NOT transcription complex subunit VIP2 isoform X3	MA_10331305g0010	AT5G08020.1	Replication protein A 70 kDa DNA-binding subunit B	MA_10279188g0010	AT4G21390.1	putative receptor-like protein kinase At4g00960	MA_10194g0020	AT1G73500.1	mitogen-activated protein kinase kinase 9	MA_10425793g0010	AT1G06980.1	GATA zinc finger domain-containing protein 13	MA_10428337g0010	AT1G65540.1	LETM1-like protein	MA_10201791g0010	AT3G55020.1	TBC1 domain family member 8B	MA_10329242g0010	AT1G69430.1	transmembrane protein, putative	MA_104065g0020	AT2G37640.1	expansin Os-EXPA2	MA_101953g0010		Translation initiation factor IF-3, N-terminal domain	MA_10162007g0010	AT3G26000.1	F-box protein SKIP14	MA_10285895g0010	AT1G16540.1	molybdenum cofactor sulfurase	MA_10426147g0010	AT3G13790.1
MA_102811g0010	AT4G15180.1	SET DOMAIN PROTEIN 2	MA_10428998g0010	AT2G38880.3	nuclear transcription factor Y subunit B-like isoform X1	MA_10254g0020	AT4G22010.1	L-ascorbate oxidase homolog	MA_10168149g0010	AT4G25670.2	Myristoylated protein like	MA_10426153g0010	AT1G75710.1	putative nucleic acid binding protein	MA_104034g0010	AT5G66750.1	ATP-dependent DNA helicase DDM1 isoform X1	MA_103858g0010	AT5G53890.1	phytosulfokine receptor 2	MA_102449g0020	AT4G33170.1	putative pentatricopeptide repeat-containing protein At1g68930	MA_10426355g0010	AT4G01690.2	protoporphyrinogen oxidase 1, chloroplastic	MA_10428879g0010	AT4G27585.1	stomatin-like protein 2, mitochondrial	MA_102810g0010	AT3G09320.1	probable protein S-acyltransferase 16	MA_103776g0010	AT2G47160.1	probable boron transporter 2 isoform X1	MA_10425967g0010	AT3G12500.1	BASIC CHITINASE	MA_10219750g0010	AT3G49730.1	pentatricopeptide repeat-containing protein At1g77360, mitochondrial	MA_102547g0010	AT3G14400.1	ubiquitin carboxyl-terminal hydrolase 25	MA_103007g0010	AT4G28560.1	piriformospora indica-insensitive protein 2	MA_10426404g0010	AT3G05260.1
MA_102992g0020	AT3G06400.3	iswi chromatin-remodeling complex atpase chr11	MA_10432032g0020	AT2G21790.1	ribonucleoside-diphosphate reductase large subunit-like	MA_10277514g0010	AT5G53860.2	hypothetical protein AQUCO_03600122v1	MA_10296151g0010	AT5G16080.1	probable carboxylesterase 15	MA_10426300g0010		transcription factor TCP15	MA_104110g0010	AT2G33510.1	knob-associated histidine-rich protein-like	MA_10426650g0010	AT1G34300.1	G-type lectin S-receptor-like serine/threonine-protein kinase At1g34300	MA_10258002g0010	AT2G01420.1	PIN-like protein	MA_10426417g0010	AT1G54570.1	acyltransferase-like protein At1g54570, chloroplastic	MA_10430857g0010	AT1G33360.1	CLP protease regulatory subunit CLPX1, mitochondrial	MA_103067g0010		Ca2+-ATPase N terminal autoinhibitory domain	MA_103906g0010	AT5G55950.1	uncharacterized membrane protein At1g06890-like	MA_10427517g0010	AT4G39230.1	phenylcoumaran benzylic ether reductase	MA_10244164g0010	AT3G13490.1	ARABIDOPSIS THALIANA LYSYL-TRNA SYNTHETASE 2	MA_10260361g0010	AT3G18930.2	RING-H2 finger protein ATL65	MA_10360259g0010		Vanadium/alternative nitrogenase delta subunit	MA_10426591g0010	AT1G23460.1
MA_103030g0010	AT4G00990.1	lysine-specific demethylase JMJ25	MA_10433778g0010	AT5G59970.1	histone H4	MA_102863g0010	AT5G62040.1	Protein MOTHER of FT and TFL1	MA_10313519g0010	AT1G27170.1	putative TIR-NBS-LRR protein	MA_10426425g0010	AT2G45120.1	zinc finger protein ZAT9-like	MA_10425792g0010		G2/mitotic-specific cyclin S13-7	MA_10426883g0010		Myb/SANT-like DNA-binding domain	MA_103386g0010	AT1G01720.1	NAC domain-containing protein 68-like	MA_10426812g0010	AT1G08550.2	violaxanthin de-epoxidase, chloroplastic	MA_10431386g0010	AT1G22060.1	sporulation-specific protein 15	MA_10321737g0010	AT5G63020.1	probable disease resistance protein At4g27220	MA_10426337g0010	AT2G32390.1	glutamate receptor 3.4-like	MA_10429028g0020	AT4G13710.1	Pectin lyase-like superfamily protein	MA_10287590g0010	AT3G12770.1	pentatricopeptide repeat-containing protein At1g11290, chloroplastic	MA_10276236g0010	AT4G33210.1	F-box/LRR-repeat protein 15	MA_10382669g0010	AT1G60470.1	galactinol synthase 1	MA_10427700g0020	AT2G05320.1
MA_10425853g0010	AT2G32780.1	ubiquitin carboxyl-terminal hydrolase 2	MA_10435255g0010	AT5G02080.1	phosphopantothenate--cysteine ligase 2-like	MA_10305920g0020	AT1G69440.1	protein argonaute 7 isoform X2	MA_10326890g0020	AT5G43940.1	alcohol dehydrogenase	MA_10426440g0010	AT4G17570.3	GATA transcription factor 26-like	MA_10425929g0010	AT2G35630.1	protein MOR1	MA_10428222g0020		serine/threonine-protein kinase BRI1-like 2	MA_103946g0010	AT4G16110.1	RESPONSE REGULATOR 2	MA_10427362g0010	AT2G21940.5	shikimate kinase 3, chloroplastic	MA_10431732g0010	AT3G15140.1	uncharacterized exonuclease domain-containing protein At3g15140	MA_103508g0010	AT5G15120.1	plant cysteine oxidase 2-like isoform X1	MA_10426701g0030	AT2G13610.1	ABC transporter G family member 5	MA_10429040g0010	AT5G20680.2	protein trichome birefringence-like 14 isoform X1	MA_10322161g0010		Guanylate-kinase-associated protein (GKAP) protein	MA_10278819g0010	AT5G59300.1	ubiquitin-conjugating enzyme E2 7	MA_10425977g0020	AT5G04610.1	methyltransferase-like protein 13	MA_10428611g0010	AT1G12780.1
MA_10426105g0010	AT4G27910.1	histone-lysine N-methyltransferase ATX5-like	MA_10515g0010	AT5G35330.3	methyl-CpG-binding domain-containing protein 2	MA_10317345g0030	AT1G72960.1	protein ROOT HAIR DEFECTIVE 3-like	MA_103379g0010	AT5G04620.2	8-amino-7-oxononanoate synthase isoform X1	MA_10426514g0020	AT1G21700.1	SWI/SNF complex subunit SWI3C	MA_10426137g0010	AT1G77320.2	DNA topoisomerase 2-binding protein 1-A	MA_10428223g0010	AT1G10210.2	mitogen-activated protein kinase homolog NTF3-like	MA_10425884g0010	AT4G02780.1	ent-copalyl diphosphate synthase	MA_10427446g0010	AT2G15820.1	pentatricopeptide repeat-containing protein At2g15820, chloroplastic	MA_10432059g0010	AT4G17650.1	coenzyme Q-binding protein COQ10 homolog, mitochondrial	MA_103523g0020	AT1G03080.1	protein NETWORKED 4A	MA_10427025g0010	AT2G32390.1	glutamate receptor 3.3	MA_10431440g0010	AT3G02210.1	COBRA-like protein 1	MA_103261g0010	AT1G15710.1	arogenate dehydrogenase 2, chloroplastic-like	MA_10350481g0010	AT1G27340.1	F-box/kelch-repeat protein At5g15710-like	MA_10426034g0020	AT1G80160.1	metallothiol transferase FosB-like	MA_10428771g0010	AT1G32860.1
MA_10426672g0010	AT4G27960.2	ubiquitin conjugating enzyme	MA_116904g0010	AT5G59970.1	histone H4	MA_10344604g0010	AT2G33880.1	WUSCHEL homeobox protein	MA_103558g0010	AT4G20780.1	probable calcium-binding protein CML43	MA_10426836g0010	AT2G47620.1	SWI/SNF complex subunit SWI3A isoform X1	MA_10426877g0010	AT5G41470.1	Polyketide cyclase SnoaL-like domain	MA_10429487g0020	AT2G25790.1	probably inactive leucine-rich repeat receptor-like protein kinase At2g25790	MA_10426626g0010	AT1G71870.1	protein DETOXIFICATION 54	MA_10427944g0010	AT3G10420.2	P-loop nucleoside triphosphate hydrolase superfamily protein	MA_10432198g0010	AT1G80530.1	protein NUCLEAR FUSION DEFECTIVE 4-like	MA_10425964g0010	AT1G04690.1	probable voltage-gated potassium channel subunit beta	MA_10428174g0010	AT3G14410.1	probable sugar phosphate/phosphate translocator At3g14410	MA_10432099g0010	AT5G54160.1	caffeate O-methyltransferase	MA_104182g0010	AT3G50670.1	U1 small nuclear ribonucleoprotein 70 kDa	MA_10371740g0010	AT5G15710.1	F-box/kelch-repeat protein At5g15710	MA_10426264g0020	AT5G13930.1	chalcone synthase	MA_10429003g0010	AT5G42810.1
MA_10427157g0010	AT4G00830.3	heterogeneous nuclear ribonucleoprotein R isoform X1	MA_12592g0010	AT2G45250.1	histone H3.v1	MA_10364181g0050		Zinc finger, SWIM-type	MA_10425876g0010	AT3G55550.1	L-TYPE LECTIN RECEPTOR KINASE S.4	MA_10427487g0020	AT3G13290.1	enhancer of mRNA-decapping protein 4	MA_10427227g0050	AT3G21480.1	mediator of DNA damage checkpoint protein 1 isoform X1	MA_10429804g0010	AT1G54920.2	probable serine/threonine-protein kinase DDB_G0282963 isoform X1	MA_10427151g0010	AT4G21670.1	RNA polymerase II C-terminal domain phosphatase-like 1	MA_10429723g0010	AT5G04360.1	pullulanase 1, chloroplastic-like	MA_10432861g0020	AT1G47580.1	pentatricopeptide repeat-containing protein At2g15690-like	MA_10426343g0020	AT2G22610.2	kinesin motor protein, putative, expressed	MA_10429385g0010	AT1G27850.1	serine/arginine repetitive matrix protein 2 isoform X1	MA_10432969g0020	AT4G32410.1	cellulose synthase A catalytic subunit 1 [UDP-forming]	MA_10425773g0010	AT4G24560.1	ubiquitin carboxyl-terminal hydrolase 17	MA_10426331g0010	AT5G06600.2	ubiquitin carboxyl-terminal hydrolase 12 isoform X8	MA_10426536g0010	AT2G25630.1	beta-glucosidase 1	MA_10429122g0010	AT1G09910.1
MA_10427196g0010	AT2G25170.1	chromodomain-helicase-DNA-binding protein 4-like	MA_131523g0020	AT5G65360.1	histone H3.2	MA_1038617g0010	AT5G59560.2	protein sensitivity to red light reduced 1	MA_10426098g0020	AT3G50910.1	netrin receptor DCC	MA_10427500g0020	AT1G76880.1	trihelix transcription factor GTL1-like isoform X2	MA_10427618g0010	AT2G26060.1	protein CIA1	MA_10429863g0010	AT2G38620.2	cyclin-dependent kinase B1-1	MA_10427534g0010	AT5G06990.1	protein MIZU-KUSSEI 1	MA_10429855g0010	AT5G04770.1	Cationic amino acid transporter 7, chloroplastic	MA_10434464g0010	AT5G64970.1	probable mitochondrial adenine nucleotide transporter BTL3	MA_10426765g0010	AT3G19770.1	Vacuolar protein sorting-associated protein 9A	MA_10429574g0010	AT1G76660.1	hypothetical protein AMTR_s00022p00077030	MA_10433215g0010	AT2G19130.1	S-locus lectin protein kinase family protein	MA_10425875g0010	AT1G48860.1	5-enolpyruvylshikimate-3-phosphate synthase	MA_10426430g0010	AT4G31790.2	probable diphthine methyl ester synthase	MA_10426537g0010	AT1G60730.3	probable aldo-keto reductase 1	MA_10429945g0010	AT5G55700.1
MA_10427267g0020	AT5G11530.1	protein EMBRYONIC FLOWER 1-like	MA_141877g0030	AT5G59970.1	histone H4-like	MA_10425786g0020	AT1G69440.1	protein argonaute 7-like	MA_10426250g0010	AT5G17680.1	putative TIR/NBS/LRR disease resistance protein	MA_10427785g0010	AT1G49950.1	telomere repeat-binding factor 1-like	MA_10428837g0030	AT3G11520.1	G2/mitotic-specific cyclin S13-7-like isoform X2	MA_10430180g0010	AT2G26930.1	4-diphosphocytidyl-2-C-methyl-D-erythritol kinase, chloroplastic/chromoplastic	MA_10428394g0010	AT1G29520.1	membrane protein PM19L	MA_10429953g0010	AT1G50020.1	tubulin alpha-6 chain	MA_10435629g0010	AT1G60770.1	pentatricopeptide repeat-containing protein At1g60770-like	MA_10427041g0010	AT1G76065.1	LYR motif-containing protein 2-like	MA_10430376g0010	AT3G19640.1	magnesium transporter MRS2-3	MA_10436441g0020	AT3G12060.1	LRR receptor-like protein kinase	MA_10426054g0020	AT5G01400.1	symplekin isoform X1	MA_10426907g0010	AT3G54400.1	aspartic proteinase nepenthesin-1-like	MA_10426918g0010	AT1G27170.1	disease resistance protein (TIR-NBS-LRR class)	MA_10430032g0010	AT5G57330.1
MA_10427335g0010	AT4G31400.1	protein CHROMOSOME TRANSMISSION FIDELITY 7	MA_1482g0010	AT3G23580.1	ribonucleoside-diphosphate reductase small chain	MA_10426334g0010	AT1G03840.1	protein indeterminate-domain 7 isoform X1	MA_10426386g0010	AT3G54790.1	PLANT U-BOX 3	MA_10427859g0010	AT5G03780.1	putative homeodomain-like, Zinc finger, RING/FYVE/PHD-type	MA_10429036g0010	AT5G16850.1	telomerase reverse transcriptase catalytic subunit	MA_10430744g0030	AT1G64340.1	Serine/Threonine-kinase	MA_10428905g0010	AT3G22060.1	cysteine-rich repeat secretory protein 55	MA_10430099g0010	AT5G63420.1	Ribonuclease J	MA_11258g0010	AT1G07030.1	mitoferrin	MA_10427855g0010	AT1G13180.1	actin-related protein 3	MA_10431408g0010	AT5G55950.1	uncharacterized membrane protein At1g06890-like	MA_10437183g0010		dirigent protein 17-like	MA_10426294g0010	AT3G50670.1	U1 small nuclear ribonucleoprotein 70 kDa	MA_10427249g0020		subtilisin-like protease SBT3.17	MA_10427137g0010	AT1G72190.1	hydroxypyruvate reductase isoform X4	MA_10430490g0010	AT5G08380.1
MA_10427420g0010	AT1G48410.1	protein argonaute 1B	MA_158556g0010	AT2G21790.1	ribonucleoside-diphosphate reductase large subunit	MA_10426858g0010		protein PAT1 homolog	MA_10426434g0010	AT2G37800.1	cysteine/histidine-rich C1 domain protein	MA_10428046g0010	AT2G23740.1	histone-lysine N-methyltransferase SUVR5 isoform X1	MA_10429579g0010		TPR and ankyrin repeat-containing protein 1-like	MA_10431330g0010	AT2G44680.1	putative casein kinase II subunit beta-4 isoform X1	MA_10429417g0010	AT1G20510.1	OPC-8:0 COA LIGASE1	MA_10431504g0010	AT5G16810.1	uncharacterized protein LOC18443803 isoform X3	MA_116229g0010	AT5G25800.1	small RNA degrading nuclease 5 isoform X2	MA_10427868g0010	AT3G53760.1	gamma-tubulin complex component 4	MA_10431729g0030	AT1G26300.1	ATP synthase subunit b like	MA_108928g0010	AT1G63220.1	elicitor-responsive protein 3	MA_10426600g0010	AT2G28840.1	putative E3 ubiquitin-protein ligase XBAT31	MA_10427632g0010	AT5G66960.1	Prolyl oligopeptidase family protein	MA_10427615g0010	AT1G74790.1	HIPL1 protein	MA_10430703g0010	AT4G25810.1
MA_10427776g0010		increased DNA methylation 1	MA_1829g0010	AT3G20330.1	aspartate carbamoyltransferase 1, chloroplastic-like	MA_10426861g0010	AT1G48120.1	serine/threonine-protein phosphatase 7 long form homolog	MA_10426519g0010	AT2G27100.1	serrate RNA effector molecule	MA_10428721g0020	AT4G27430.2	COP1-interacting protein 7 isoform X1	MA_10429586g0010	AT5G06590.1	PREDICTED: uncharacterized protein LOC101291744	MA_10431543g0010	AT4G26080.1	probable protein phosphatase 2C 51 isoform X1	MA_10429943g0030		water-stress inducible protein 1	MA_10431651g0010	AT4G34350.1	4-hydroxy-3-methylbut-2-enyl diphosphate reductase, chloroplastic	MA_118590g0010	AT3G24000.1	pentatricopeptide repeat-containing protein At4g13650	MA_10428493g0020	AT1G08190.1	vacuolar protein sorting-associated protein 41 homolog isoform X1	MA_10432065g0010	AT2G26650.1	potassium channel AKT2	MA_109119g0010	AT1G65060.1	4-coumarate--CoA ligase 2	MA_10426646g0010	AT5G20660.1	endoplasmic reticulum metallopeptidase 1	MA_10427828g0010		water-stress inducible protein 3	MA_10428290g0010	AT3G05100.1	putative S-adenosylmethionine-dependent methyltransferase	MA_10430732g0010	AT5G01260.2
MA_10428226g0010	AT2G23740.2	histone-lysine N-methyltransferase SUVR5	MA_190972g0010	AT5G59970.1	histone H4	MA_10426873g0010	AT1G60420.1	probable nucleoredoxin 1	MA_10426534g0010	AT5G63020.1	probable disease resistance protein At1g61180 isoform X2	MA_10430012g0010	AT2G25170.1	CHD3-type chromatin-remodeling factor PICKLE	MA_10429778g0010	AT1G31360.1	mediator of RNA polymerase II transcription subunit 34	MA_10432092g0010	AT5G50330.1	uncharacterized aarF domain-containing protein kinase 1-like	MA_10430231g0010	AT5G25190.1	ethylene-responsive transcription factor WIN1-like	MA_10431770g0010	AT2G04030.1	heat shock protein 90-5, chloroplastic	MA_119336g0010	AT5G66760.1	succinate dehydrogenase [ubiquinone] flavoprotein subunit 1, mitochondrial	MA_10429337g0010	AT2G32910.1	B2 protein	MA_10432300g0010		uric acid-xanthine permease-like	MA_11106g0010	AT5G49740.1	ferric reduction oxidase 7, chloroplastic-like	MA_10426702g0010	AT5G47010.1	LOW-LEVEL BETA-AMYLASE 1	MA_10427864g0010	AT2G19560.1	enhanced ethylene response protein 5	MA_10428475g0010	AT2G16920.1	probable ubiquitin-conjugating enzyme E2 23	MA_10430829g0010	AT1G49350.1
MA_10428481g0010	AT1G11060.1	Wings apart-like protein like	MA_210262g0010		Histone like	MA_10427005g0010	AT1G69440.1	protein argonaute 7	MA_10427514g0010	AT3G54420.1	class IV chitinase	MA_10430141g0010	AT5G49400.1	zinc finger CCHC domain-containing protein 10-like	MA_10430920g0010	AT3G63270.1	putative nuclease HARBI1	MA_10432224g0010	AT3G18040.1	mitogen-activated protein kinase 9-like	MA_10430707g0020	AT1G19220.1	auxin response factor 19	MA_10432911g0010	AT1G54520.1	FLUCTUATING-LIGHT- ACCLIMATION PROTEIN1	MA_122546g0010	AT3G13770.1	putative pentatricopeptide repeat-containing protein At3g13770, mitochondrial	MA_10429910g0010	AT5G48460.1	fimbrin-1	MA_10432576g0020	AT2G39510.1	WAT1-related protein At2g37460-like	MA_112946g0010	AT3G05910.2	pectin acetylesterase 6	MA_10426790g0010	AT1G49540.2	elongator complex protein 2	MA_10428529g0010	AT1G21680.1	protein TolB-like	MA_10428594g0010	AT4G11600.1	GLUTATHIONE PEROXIDASE 6	MA_10432094g0010	AT4G02280.1
MA_10428723g0020	AT5G67240.2	small RNA degrading nuclease 1	MA_21656g0010	AT5G08340.2	FAD synthetase 2, chloroplastic-like	MA_10428135g0010		zinc finger RNA-binding protein-like	MA_10428173g0010	AT5G36930.2	TMV resistance protein N-like	MA_10430397g0010	AT1G65910.1	NAC domain-containing protein 86-like isoform X2	MA_10431915g0010	AT2G21470.1	SUMO-activating enzyme subunit 2-like isoform X2	MA_10432255g0010	AT3G27560.1	serine/threonine-protein kinase STY13-like isoform X2	MA_10432767g0010		eukaryotic translation initiation factor 4G-like	MA_10433329g0010	AT5G44000.1	glutathionyl-hydroquinone reductase YqjG	MA_124907g0010	AT2G13600.1	pentatricopeptide repeat-containing protein At5g27110	MA_10429958g0030	AT1G80350.1	katanin p60 ATPase-containing subunit A1	MA_10432896g0010	AT4G39470.1	protein SLOW GREEN 1, chloroplastic	MA_114934g0010	AT3G54420.1	class VII chitinase	MA_10426933g0010	AT1G71350.1	eukaryotic translation initiation factor 2D isoform X1	MA_10429394g0010	AT4G33410.1	signal peptide peptidase-like 1	MA_10428599g0010	AT4G14210.1	amine oxidase	MA_10432308g0010	AT5G47810.1
MA_10428769g0010	AT5G06600.2	UBIQUITIN-SPECIFIC PROTEASE 12	MA_234535g0010	AT5G59970.1	histone H4	MA_10428924g0010	AT5G01720.1	F-box/LRR-repeat protein 3	MA_10428199g0030	AT5G48570.1	70 kDa peptidyl-prolyl isomerase-like	MA_10430892g0020	AT1G19680.1	Zinc finger, RING-type	MA_10432100g0020	AT5G39550.1	E3 ubiquitin-protein ligase ORTHRUS 2-like	MA_10433481g0020	AT5G63940.1	probable receptor-like serine/threonine-protein kinase At5g57670	MA_10432800g0020		ethylene-responsive transcription factor ERF118-like	MA_10433575g0010	AT1G74730.1	RIQ2	MA_126865g0020	AT1G74120.1	transcription termination factor MTERF15, mitochondrial	MA_10430359g0040	AT2G41740.1	villin-3 isoform X1	MA_10432915g0010	AT1G10580.1	pre-mRNA-processing factor 17 isoform X1	MA_12186g0010	AT5G47780.1	probable galacturonosyltransferase 4	MA_10426953g0010	AT1G64660.1	methionine gamma-lyase	MA_10429414g0020	AT2G24640.1	ubiquitin carboxyl-terminal hydrolase 18-like	MA_10428619g0020	AT3G53400.1	CPUORF46	MA_10432630g0020	AT3G23920.1
MA_10428934g0010	AT2G02090.1	protein CHROMATIN REMODELING 19	MA_33970g0010	AT1G56170.2	nuclear transcription factor Y subunit C-2-like	MA_10429131g0010	AT1G48410.1	protein argonaute 1	MA_10428395g0010	AT4G24340.1	bark storage protein A	MA_10431811g0010	AT2G28160.1	transcription factor FER-LIKE IRON DEFICIENCY-INDUCED TRANSCRIPTION FACTOR	MA_10433093g0010	AT1G20590.1	G2/mitotic-specific cyclin-2	MA_10433974g0010	AT1G79640.2	serine/threonine-protein kinase BLUS1 isoform X1	MA_10433117g0010		putative auxin induced cell wall protein	MA_10433830g0010	AT5G48220.1	indole-3-glycerol phosphate synthase, chloroplastic	MA_12748g0020	AT1G79540.1	pentatricopeptide repeat-containing protein At1g79540	MA_10430828g0010		membralin isoform X2	MA_10432989g0030	AT2G35060.2	potassium transporter 11	MA_126202g0010	AT4G31410.2	hypothetical protein 0_16369_01, partial	MA_10427273g0010	AT4G39880.1	Ribosomal protein	MA_10430315g0010	AT5G67140.1	F-box protein At5g67140	MA_10428670g0010	AT2G39980.1	uncharacterized acetyltransferase At3g50280	MA_10432716g0030	AT4G16260.1
MA_10429104g0010	AT4G04670.1	tRNA wybutosine-synthesizing protein 2/3/4 isoform X1	MA_38882g0010	AT5G59970.1	histone H4-like	MA_10429369g0010	AT3G07130.1	purple acid phosphatase 23	MA_10428802g0030	AT4G27220.1	disease resistance protein At4g27190-like	MA_10431881g0010	AT5G41020.1	RNA polymerase I termination factor	MA_10433093g0020	AT1G20610.1	G2/mitotic-specific cyclin-2-like	MA_10434779g0010	AT4G32830.1	serine/threonine-protein kinase Aurora-1	MA_10433310g0010	AT5G11590.1	dehydration-responsive element-binding protein 3-like	MA_10434072g0010	AT5G35970.1	DNA-binding protein SMUBP-2	MA_127785g0010	AT3G24000.1	pentatricopeptide repeat-containing protein At3g24000, mitochondrial	MA_10430909g0020	AT1G67930.1	conserved oligomeric Golgi complex subunit 5	MA_10433249g0010	AT2G42320.2	hypothetical protein 2_4510_01, partial	MA_167501g0010	AT5G50400.1	probable inactive purple acid phosphatase 27	MA_10427334g0010	AT5G50900.1	vacuolar protein 8	MA_10430653g0010	AT1G30440.1	BTB/POZ domain-containing protein At1g30440	MA_10429282g0010	AT4G03080.1	serine/threonine-protein phosphatase BSL1	MA_10432931g0010
MA_10429134g0010	AT5G53430.1	histone-lysine N-methyltransferase ATX3	MA_465285g0010	AT5G59970.1	histone H4	MA_10429643g0010	AT1G21740.1	nitrate regulatory gene2 protein	MA_10429459g0010	AT4G16660.1	heat shock 70 kDa protein 17	MA_10432026g0010	AT3G53440.2	putative Homeobox domain-containing protein	MA_10433117g0020	AT5G43810.2	ARGONAUTE 10	MA_10435479g0040	AT1G53050.1	probable serine/threonine-protein kinase At1g54610	MA_10435467g0010	AT5G67030.1	Zeaxanthin epoxidase, chloroplastic	MA_10434906g0020	AT4G01870.1	Protein TolB like	MA_13020g0010	AT1G64230.2	ubiquitin-conjugating enzyme E2 28	MA_10430975g0010	AT1G65320.1	CBS domain-containing protein CBSX6	MA_10434042g0010	AT1G55910.1	zinc transporter 11	MA_170598g0010	AT2G43590.1	class VII chitinase	MA_10427505g0010	AT2G27900.2	syndetin isoform X1	MA_10430947g0010	AT1G50620.1	Bromo adjacent homology (BAH) domain	MA_10429351g0010	AT3G48700.1	probable carboxylesterase 12	MA_10433118g0020	AT5G64940.2
MA_10429134g0020	AT5G15400.1	probable ubiquitin conjugation factor E4	MA_52791g0010	AT5G47670.1	CCAAT-box binding factor HAP3-like protein	MA_10429775g0010	AT2G46240.1	bag family molecular chaperone regulator 6	MA_10431031g0010	AT4G24190.2	endoplasmin homolog	MA_10432371g0010	AT4G34430.2	SWI/SNF complex subunit SWI3D	MA_10433762g0010	AT5G46560.1	uncharacterized protein LOC18429698 isoform X2	MA_10435520g0010	AT5G14720.1	serine/threonine-protein kinase BLUS1 isoform X1	MA_10435565g0010	AT5G64260.1	Protein EXORDIUM-like 2	MA_10436082g0010	AT4G25650.1	protochlorophyllide-dependent translocon component 52, chloroplastic	MA_13032g0010	AT5G40400.1	pentatricopeptide repeat-containing protein At5g40400	MA_10431023g0010	AT2G26770.2	stomatal closure-related actin-binding protein 1	MA_10434455g0010	AT1G16520.1	NAI2-INTERACTING PROTEIN 2	MA_17339g0010	AT1G64760.2	glucan endo-1,3-beta-glucosidase 8-like	MA_10427641g0010	AT5G46420.1	ribosome maturation factor rimm	MA_10430958g0010		ATP-dependent Clp protease adapter protein CLPS1, chloroplastic-like	MA_10429614g0010	AT3G19970.1	transmembrane protein 53	MA_10433908g0010	AT4G03210.2
MA_10429138g0010	AT5G67630.1	ruvB-like 2	MA_56411g0010	AT5G65360.1	Histone H3.2	MA_10430013g0020	AT1G03840.1	zinc finger protein MAGPIE-like	MA_10431474g0010	AT1G69550.1	disease resistance protein TAO1 isoform X2	MA_10433418g0010	AT1G12860.1	transcription factor ABORTED MICROSPORES	MA_10434265g0020	AT4G33270.1	cell division cycle 20.2, cofactor of APC complex-like	MA_10435532g0020	AT1G10850.1	inactive leucine-rich repeat receptor-like serine/threonine-protein kinase At1g60630	MA_10435618g0010	AT5G67030.1	Zeaxanthin epoxidase, chloroplastic	MA_10436223g0010	AT5G19940.2	probable plastid-lipid-associated protein 8, chloroplastic	MA_1315g0020	AT4G16790.1	junction-mediating and -regulatory protein-like	MA_10431085g0010	AT2G38960.1	endoplasmic reticulum oxidoreductin-1	MA_10434755g0010		thiamine transporter 2-like	MA_177306g0010	AT1G53830.1	pectinesterase-like	MA_10427720g0010	AT5G58040.1	FIP1[V]-like protein	MA_10431238g0010	AT1G03220.1	SECRETED ASPARTIC PROTEASE 2	MA_10429901g0010	AT1G17020.1	protein SRG1	MA_10434133g0010	AT4G29130.1
MA_10429361g0010	AT2G13370.1	protein CHROMATIN REMODELING 5	MA_68993g0010	AT3G54560.1	probable histone H2A variant 3	MA_10430081g0010	AT4G28190.2	protein ULTRAPETALA 1-like	MA_10431498g0010	AT5G66730.1	protein indeterminate-domain 5, chloroplastic-like	MA_10434450g0010	AT5G43290.1	probable WRKY transcription factor 49	MA_10434318g0010	AT3G05545.1	E3 ubiquitin-protein ligase RFI2-like isoform X1	MA_10435816g0010	AT1G53050.1	probable serine/threonine-protein kinase At1g54610	MA_10435917g0020	AT4G22880.2	leucoanthocyanidin dioxygenase	MA_10436289g0010	AT5G53280.1	plastid division protein PDV1	MA_131632g0010	AT3G61130.1	GALACTURONOSYLTRANSFERASE 1	MA_10431367g0010		unknown	MA_10434756g0010	AT4G02050.1	sugar transport protein 7	MA_177599g0010	AT5G53370.1	probable pectinesterase/pectinesterase inhibitor 34	MA_10427774g0040		hypothetical protein MARPO_0088s0014	MA_10431297g0010	AT1G20380.1	prolyl endopeptidase	MA_10429946g0010	AT4G10440.1	probable methyltransferase PMT17 isoform X2	MA_10434513g0010	AT3G26380.1
MA_10429659g0010	AT4G10760.1	N6-adenosine-methyltransferase MT-A70-like	MA_7016387g0010	AT1G31650.1	rop guanine nucleotide exchange factor 14	MA_10430209g0020	AT5G42800.1	dihydroflavonol 4-reductase	MA_10432956g0020	AT4G10300.1	unknown	MA_10434815g0010	AT3G54810.1	GATA transcription factor 5-like	MA_10435009g0010		DASH complex subunit Dad2	MA_10436523g0020	AT5G23450.2	sphingoid long-chain bases kinase 1	MA_10436356g0010	AT5G56300.1	Gibberellic acid methyltransferase 2	MA_10436339g0010	AT3G44880.1	pheophorbide a oxygenase, chloroplastic	MA_132853g0030	AT1G62670.1	putative pentatricopeptide repeat-containing protein At1g12700, mitochondrial	MA_10431746g0010	AT3G46540.1	ENTH/VHS family protein	MA_10434996g0010	AT3G10960.1	adenine/guanine permease AZG1-like	MA_1877g0010	AT1G20270.1	probable prolyl 4-hydroxylase 3	MA_10428034g0020	AT3G48050.2	Bromo adjacent homology (BAH) domain	MA_10431735g0020	AT3G59990.4	methionine aminopeptidase 2B-like isoform X1	MA_10430157g0010	AT5G07850.1	shikimate O-hydroxycinnamoyltransferase-like	MA_10435428g0020	AT2G22590.1
MA_10429839g0010	AT3G03300.2	endoribonuclease Dicer homolog 2-like	MA_74102g0010	AT5G59970.1	histone H4-like	MA_10430220g0010	AT3G23250.1	myb-related protein Myb4-like	MA_10432999g0010	AT3G10980.1	Protein PLANT CADMIUM RESISTANCE like	MA_10435451g0030	AT1G77800.2	zinc finger protein	MA_10435012g0010		pericentriolar material 1 protein	MA_10436593g0010	AT4G19110.2	cyclin-dependent kinase F-4-like isoform X1	MA_105516g0020	AT5G46530.1	membrane protein PM19L	MA_10436520g0010	AT5G19540.1	hypothetical protein 0_1679_01, partial	MA_13639g0010	AT5G42610.1	calcium uniporter protein 2, mitochondrial-like	MA_10432061g0010	AT3G15160.1	AP-5 complex subunit zeta-1	MA_10435180g0010	AT4G37030.1	uncharacterized membrane protein At3g27390	MA_189329g0010	AT3G54260.1	protein trichome birefringence-like 36	MA_10428085g0020	AT5G35570.1	O-fucosyltransferase 19	MA_10432790g0010	AT2G39740.1	protein HESO1 isoform X1	MA_10430254g0010	AT5G07990.1	flavonoid 3'-hydroxylase	MA_10435456g0020	AT3G47000.1
MA_10430071g0010	AT5G46910.1	lysine-specific demethylase JMJ706	MA_74667g0010	AT1G08880.1	Histone H2A	MA_10430567g0010		casein kinase 1-like protein HD16	MA_10433227g0010	AT1G53540.1	17.3 kDa class I heat shock protein-like	MA_10435903g0020	AT1G52150.3	homeobox-leucine zipper protein ATHB-15-like	MA_10435202g0020	AT3G60660.1	spindle and kinetochore-associated protein 1 homolog	MA_10436619g0010	AT5G19280.1	protein phosphatase 2C 70	MA_109804g0010	AT4G27450.1	auxin down-regulated-like protein	MA_10436795g0010		DEAD-box ATP-dependent RNA helicase 13	MA_15360g0010	AT2G32340.1	traB domain-containing protein	MA_10432176g0020	AT5G54650.2	formin-like protein 5	MA_10435265g0020	AT1G74720.1	MULTIPLE C2 DOMAIN AND TRANSMEMBRANE REGION PROTEIN 15	MA_216572g0010	AT1G02800.1	endoglucanase 3	MA_10428121g0010	AT4G37170.1	pentatricopeptide repeat-containing protein At2g21090	MA_10432952g0010	AT5G42240.1	serine carboxypeptidase-like 42	MA_10430346g0010	AT2G36970.1	UDP-glycosyltransferase 86A1	MA_10436359g0010	AT4G18010.1
MA_10430300g0020	AT2G17930.1	Component of the SPT module of the SAGA complex	MA_82055g0010		Histone RNA stem-loop-binding protein SLBP1/SLBP2	MA_10431337g0020	AT2G38280.2	AMP deaminase isoform X1	MA_10433727g0010	AT5G51050.1	calcium-binding mitochondrial carrier protein SCaMC-1-like	MA_10435905g0020	AT1G32640.1	JASMONATE INSENSITIVE 1	MA_10435430g0020	AT5G57450.2	DNA repair protein XRCC3 homolog	MA_10437018g0010	AT4G01370.1	mitogen-activated protein kinase 2	MA_119267g0010	AT4G24210.1	F-box protein GID2	MA_10437077g0010	AT5G02250.1	ribonuclease II, chloroplastic/mitochondrial isoform X1	MA_15876g0010	AT2G44020.1	transcription termination factor MTERF4, chloroplastic	MA_10432351g0030	AT5G19820.1	ARM repeat superfamily protein isoform 2	MA_10435875g0010	AT2G18960.1	PLASMA MEMBRANE PROTON ATPASE	MA_24566g0010	AT3G21190.1	protein MANNAN SYNTHESIS-RELATED 2	MA_10428436g0020		Zinc finger, C2H2 type	MA_10433153g0010	AT1G30290.1	pentatricopeptide repeat-containing protein At1g09900	MA_10430401g0020	AT2G38600.1	acid phosphatase 1	MA_10436592g0020	AT5G54300.1
MA_10430676g0010	AT5G11530.1	protein EMBRYONIC FLOWER 1-like isoform X1	MA_89764g0010	AT5G59970.1	histone H4-like	MA_10431516g0010	AT3G17910.1	EMBRYO DEFECTIVE 3121	MA_10433923g0010	AT3G11010.1	RECEPTOR LIKE PROTEIN 34	MA_10436165g0010	AT4G29060.1	Ubiquitin-associated domain/translation elongation factor EF-Ts	MA_10435547g0010	AT5G60870.1	ultraviolet-B receptor UVR8	MA_10437092g0010	AT3G58640.2	serine/threonine-protein kinase EDR1-like isoform X1	MA_119472g0010	AT5G50720.1	HVA22-like protein e	MA_106123g0010	AT1G11290.1	pentatricopeptide repeat-containing protein At3g24000, mitochondrial-like	MA_169394g0010	AT4G18400.1	procyclic form-specific polypeptide B1-alpha-like	MA_10433086g0010	AT2G01690.2	protein VAC14 homolog isoform X2	MA_10435875g0020	AT4G30190.1	plasma membrane ATPase 4	MA_254951g0010	AT2G14620.1	probable xyloglucan endotransglucosylase/hydrolase protein 10	MA_10428694g0010	AT1G36370.1	serine hydroxymethyltransferase 7-like	MA_10433973g0010	AT3G12490.1	Cysteine proteinase inhibitor 12	MA_10430646g0010	AT4G19180.1	probable apyrase 7	MA_10436707g0010	AT1G68560.1
MA_10430679g0010	AT5G05610.2	PHD finger protein ALFIN-LIKE 1-like	MA_903853g0010	AT5G47670.1	CCAAT-box binding factor HAP3-like protein	MA_10431534g0030	AT3G13290.1	enhancer of mRNA-decapping protein 4-like isoform X1	MA_10433958g0010	AT1G45231.2	trimethylguanosine synthase	MA_10436500g0010		histone-lysine N-methyltransferase ASHH2	MA_10435625g0020	AT3G07930.2	methyl-CpG-binding domain protein 4-like protein	MA_104588g0010	AT1G11915.1	LEAF RUST 10 DISEASE-RESISTANCE LOCUS RECEPTOR-LIKE PROTEIN KINASE-like 2.7	MA_121578g0010	AT4G37750.1	AP2-like ethylene-responsive transcription factor ANT	MA_10689g0010	AT5G22760.1	DDT domain-containing protein PTM-like	MA_172057g0010	AT5G61930.2	APO protein 3, mitochondrial	MA_10433506g0020	AT5G58130.1	Nucleolar protein 8	MA_10436203g0020		arsenite transporter	MA_2603g0010	AT3G54260.1	protein trichome birefringence-like 36	MA_10428711g0010	AT3G09100.2	mRNA-capping enzyme isoform X1	MA_10434152g0010	AT4G18370.1	protease Do-like 5, chloroplastic	MA_10430775g0010	AT4G16270.1	peroxidase 40	MA_10437098g0010	AT4G11050.1
MA_10431106g0020	AT5G23080.2	G patch domain-containing protein TGH	MA_9756g0010	AT5G59910.1	histone H2B.3	MA_10432142g0010	AT5G51230.3	polycomb group protein EMBRYONIC FLOWER 2 isoform X1	MA_10433964g0010		DnaJ domain	MA_10436505g0010		putative transcription factor NOZZLE family	MA_10435853g0010	AT2G30350.2	structure-specific endonuclease subunit SLX1 isoform X2	MA_104746g0010	AT1G25570.1	LLR1	MA_132217g0010	AT5G59845.1	gibberellin-regulated protein 10-like	MA_113413g0020	AT1G11290.1	pentatricopeptide repeat-containing protein At1g11290, chloroplastic	MA_174344g0010	AT1G02860.1	probable E3 ubiquitin-protein ligase BAH1-like 1	MA_10433615g0010	AT5G52340.1	exocyst complex component EXO70A1-like	MA_10436381g0010		Diaphanous FH3 Domain	MA_2744g0030	AT5G13000.1	callose synthase 3-like	MA_10428908g0010	AT2G38770.1	intron-binding protein aquarius	MA_10435256g0010	AT3G16150.1	probable isoaspartyl peptidase/L-asparaginase 2	MA_10430886g0020	AT4G11240.1	serine/threonine-protein phosphatase PP1	MA_10879g0020	AT4G10750.1
MA_10431196g0010	AT5G20510.1	PHD finger protein ALFIN-LIKE 4	MA_97951g0010	AT5G59970.1	histone H4-like	MA_10433314g0010	AT1G50320.1	Thioredoxin X, chloroplastic	MA_10433985g0010	AT5G36930.2	TMV resistance protein N-like	MA_10436541g0010	AT5G33406.1	protein dimerization, putative	MA_10436237g0010	AT1G79950.1	regulator of telomere elongation helicase 1 homolog isoform X1	MA_10604g0010	AT4G23160.1	putative receptor-like protein kinase At4g00960	MA_136990g0010	AT5G57420.1	auxin-responsive protein IAA33	MA_116657g0010	AT3G53580.1	diaminopimelate epimerase, chloroplastic-like	MA_17644g0010	AT2G17525.1	pentatricopeptide repeat-containing protein At2g17525, mitochondrial	MA_10434529g0010	AT1G48320.1	1,4-dihydroxy-2-naphthoyl-CoA thioesterase 1	MA_10436549g0010	AT3G26590.1	multi antimicrobial extrusion protein	MA_37355g0010	AT1G10800.1	voltage-gated hydrogen channel 1	MA_10429141g0010	AT2G05160.1	ATC3H18	MA_10435811g0020	AT3G03380.1	protease Do-like 7 isoform X2	MA_10431462g0010	AT1G11440.1	hypothetical protein, partial	MA_109256g0010	AT3G63240.1
MA_10431208g0010	AT1G24706.2	THO complex subunit 2 isoform X2				MA_10433791g0010	AT4G20140.1	probable leucine-rich repeat receptor-like protein kinase At1g35710	MA_10434030g0010	AT5G52640.1	heat shock protein 83	MA_10436879g0010	AT1G17880.1	nascent polypeptide-associated complex subunit beta-like	MA_10436447g0010	AT2G46020.2	ATP-dependent helicase BRM isoform X1	MA_107134g0010	AT4G28540.1	casein kinase 1-like protein 10 isoform X1	MA_138486g0010	AT1G75450.1	Cytokinin dehydrogenase 5	MA_117227g0010	AT1G78930.1	transcription termination factor MTERF2, chloroplastic	MA_178891g0010	AT5G14590.1	isocitrate dehydrogenase [nadp], chloroplastic/mitochondrial	MA_10434587g0020	AT2G28390.1	protein SAND-like isoform X2	MA_10436838g0010	AT5G50970.1	U5 small nuclear ribonucleoprotein 40 kDa protein	MA_42440g0010	AT1G27600.2	probable beta-1,4-xylosyltransferase IRX9H	MA_10429268g0010	AT1G63020.2	DNA-directed RNA polymerase IV subunit 1-like isoform X1	MA_10436332g0010	AT2G20725.1	prenyl-dependent CAAX protease, putative	MA_10431531g0010	AT4G01210.1	Glycos_transf_1 domain-containing protein	MA_11113g0010	AT1G09020.1
MA_10431642g0010	AT5G20510.1	PHD finger protein ALFIN-LIKE 4				MA_10434675g0010	AT3G13550.1	constitutive photomorphogenesis protein 10	MA_10434130g0010	AT5G50350.1	uncharacterized protein LOC18447416	MA_107919g0020	AT2G42380.2	basic leucine zipper 34-like isoform X1	MA_10436455g0010	AT1G80420.3	DNA-repair protein XRCC1	MA_111174g0010	AT2G46500.2	Phosphatidylinositol 3-/4-kinase	MA_152693g0010	AT4G24210.1	F-box protein GID2	MA_120037g0010	AT3G24590.1	thylakoidal processing peptidase 1, chloroplastic-like	MA_191994g0010	AT4G09620.1	Mitochondrial transcription termination factor family protein isoform 2	MA_10434653g0010	AT4G33200.3	myosin-9-like isoform X2	MA_10436950g0010	AT3G48200.1	hypothetical protein BVC80_9101g56	MA_43291g0010	AT1G64760.2	glucan endo-1,3-beta-glucosidase 8-like	MA_10429949g0010	AT3G57050.1	cystathionine beta-lyase	MA_10436402g0020	AT1G79350.1	protein strawberry notch isoform X1	MA_10431764g0010	AT5G41460.1	Glycoprotein-N-acetylgalactosamine 3-beta-galactosyltransferase	MA_114153g0010	AT3G54690.1
MA_10431947g0010	AT2G36060.1	ubiquitin-conjugating enzyme E2 variant 1D				MA_10435304g0010	AT3G51240.1	naringenin,2-oxoglutarate 3-dioxygenase	MA_10434174g0010	AT3G04720.1	pathogenesis-related protein PR-4-like	MA_108060g0010	AT1G01040.1	Dicer-like 3	MA_10436497g0010	AT1G67580.2	cyclin-dependent kinase G-2-like	MA_11159g0010	AT5G18700.1	serine/threonine-protein kinase RUNKEL	MA_16043g0010	AT5G20810.1	auxin-responsive protein SAUR32-like	MA_12327g0010	AT4G09730.1	DEAD-box ATP-dependent RNA helicase 39	MA_210823g0010	AT4G37170.1	pentatricopeptide repeat-containing protein At4g37170	MA_10434705g0010	AT3G07100.1	protein transport protein Sec24-like At3g07100	MA_10436994g0030	AT2G26650.1	potassium channel AKT1-like	MA_57750g0010	AT5G64640.1	probable pectinesterase/pectinesterase inhibitor 51	MA_10429958g0020	AT2G35030.1	pentatricopeptide repeat-containing protein At4g02750-like	MA_10436930g0020	AT5G45110.1	BTB/POZ domain and ankyrin repeat-containing protein NPR1-like	MA_10431883g0010	AT1G73880.1	UDP-glycosyltransferase 89B2	MA_114708g0010	AT5G54300.1
MA_10432112g0010	AT2G06025.1	Acyl-CoA N-acyltransferase protein				MA_10435431g0020	AT5G41380.1	CONSTANS-like protein	MA_10434235g0010	AT4G27670.1	small heat shock protein, chloroplastic	MA_108727g0010	AT2G44430.1	bromodomain-containing protein 8	MA_10436664g0010	AT5G15540.1	sister chromatid cohesion protein SCC2 isoform X2	MA_11732g0010	AT1G01140.1	CBL-interacting protein kinase 32	MA_16777g0010	AT1G28130.1	indole-3-acetic acid-amido synthetase GH3.17	MA_125991g0010	AT4G23430.2	Short-chain dehydrogenase TIC 32, chloroplastic	MA_21858g0010	AT1G62930.1	pentatricopeptide repeat-containing protein At1g63330	MA_10434715g0010	AT1G48550.1	Down syndrome critical region protein 3 homolog isoform X1	MA_10437111g0010	AT4G28450.1	DDB1- and CUL4-associated factor 13	MA_59950g0010	AT5G44130.1	arabinogalactan-like protein	MA_10430150g0010	AT1G27900.1	putative pre-mRNA-splicing factor ATP-dependent RNA helicase DEAH4	MA_104546g0010	AT5G13250.1	E3 ubiquitin protein ligase DRIP2	MA_10431883g0020	AT1G73880.1	UDP-glycosyltransferase 89B2	MA_118216g0010	AT2G38650.2
MA_10432215g0010	AT5G06550.1	F-box protein At5g06550				MA_10436059g0010	AT3G03150.1	late embryogenesis abundant protein At5g17165-like	MA_10435178g0010	AT4G10500.1	DMR6-LIKE OXYGENASE 1	MA_109451g0010	AT1G67780.1	DDT domain	MA_10436787g0010	AT5G07810.1	DNA annealing helicase and endonuclease ZRANB3 isoform X1	MA_1191g0010	AT3G44200.1	serine/threonine-protein kinase Nek5-like isoform X1	MA_169203g0010	AT5G05600.1	flavonol synthase	MA_13355g0010	AT4G17940.1	PsbD mRNA maturation factor Nac2, chloroplastic	MA_223158g0010	AT2G13600.1	pentatricopeptide repeat-containing protein At4g02750-like	MA_10434940g0020	AT1G61670.1	transmembrane protein 87B	MA_10437152g0010	AT1G51340.2	protein DETOXIFICATION 42	MA_62726g0010	AT1G71695.1	peroxidase 12	MA_10430322g0010	AT1G45231.2	trimethylguanosine synthase-like isoform X5	MA_10592g0010	AT5G48130.1	BTB/POZ domain-containing protein At5g48130	MA_10432106g0010	AT2G42490.1	COPPER AMINE OXIDASE ZETA	MA_121428g0010	AT2G36970.1
MA_10432281g0010	AT1G24610.1	histone-lysine N-methyltransferase setd3 isoform X1				MA_10436067g0010	AT2G41350.1	AUGMIN subunit 1	MA_10435380g0010	AT3G08500.1	transcription factor MYB46-like	MA_110551g0010	AT5G56860.1	putative GATA transcription factor 22	MA_10436922g0010	AT4G36050.2	DNA-(apurinic or apyrimidinic site) lyase 2 isoform X2	MA_125412g0010	AT5G06740.1	probable L-type lectin-domain containing receptor kinase S.5	MA_173063g0010	AT5G19140.1	auxin/aluminum responsive-like protein	MA_135075g0020	AT3G57430.1	pentatricopeptide repeat-containing protein At4g13650	MA_236797g0010	AT1G71210.1	pentatricopeptide repeat-containing protein At1g71210	MA_10435197g0010	AT3G52850.1	vacuolar-sorting receptor 3-like	MA_106672g0010	AT1G73020.2	anoctamin-like protein At1g73020 isoform X1	MA_648065g0010	AT1G23010.1	multicopper oxidase LPR1	MA_10430342g0020	AT3G62470.1	pentatricopeptide repeat-containing protein At1g09900-like	MA_117712g0010	AT1G01300.1	aspartyl protease family protein At5g10770-like	MA_10432136g0010	AT5G42800.1	dihydroflavonol 4-reductase	MA_123269g0010	AT4G02280.1
MA_10432287g0010	AT4G30860.1	histone-lysine n-methyltransferase ashr3				MA_10436087g0020	AT2G27230.2	transcription factor LHW-like	MA_10435615g0010	AT4G27220.1	probable disease resistance protein At1g61300 isoform X1	MA_115202g0010	AT2G42040.1	growth-regulating factor 9-like	MA_10436953g0010	AT5G57160.1	DNA ligase 4 isoform X2	MA_130508g0010	AT3G10660.1	phosphoenolpyruvate carboxylase kinase 1-like	MA_17466g0010	AT5G47390.1	transcription factor MYB1R1-like	MA_138932g0010	AT4G18260.1	cytochrome b561 domain-containing protein At2g30890-like	MA_271639g0010	AT4G02750.1	pentatricopeptide repeat-containing protein At4g02750	MA_10435544g0010	AT4G12340.1	MICOS complex subunit mic25a-like isoform X2	MA_107182g0010	AT2G07560.1	ATPase 10, plasma membrane-type-like	MA_79595g0010	AT4G39720.1	kinesin-related protein 9-like	MA_10430390g0010	AT3G13770.1	pentatricopeptide repeat-containing protein At4g21065-like	MA_128457g0010	AT1G63120.1	RHOMBOID-like protein 1	MA_10432151g0020	AT2G39980.1	uncharacterized acetyltransferase At3g50280-like	MA_124514g0010	AT3G23920.1
MA_10432521g0010	AT4G25330.1	PREDICTED: uncharacterized protein LOC104587893 isoform X5				MA_10436370g0010	AT2G45010.1	cell number regulator 6	MA_10435652g0010	AT2G32240.1	myosin-9	MA_115810g0010	AT5G42520.1	protein BASIC PENTACYSTEINE6	MA_10437020g0010	AT2G43790.1	mitogen-activated protein kinase homolog MMK1	MA_130871g0010	AT3G06030.1	mitogen-activated protein kinase kinase kinase NPK1-like	MA_18020g0010	AT1G06230.3	transcription factor GTE4	MA_157164g0010	AT4G01050.1	rhodanese-like domain-containing protein 4, chloroplastic	MA_299481g0010	AT5G39710.1	pentatricopeptide repeat-containing protein At5g39710	MA_10435563g0010	AT4G13630.2	probable myosin-binding protein 6 isoform X1	MA_108090g0010	AT4G21120.1	cationic amino acid transporter 1-like	MA_80193g0010	AT2G02850.1	chemocyanin precursor	MA_10430545g0010	AT3G09550.1	ankyrin repeat-containing protein ITN1	MA_12899g0010	AT3G19240.1	protein CYPRO4-like	MA_10432239g0010	AT1G44446.3	chlorophyllide a oxygenase, chloroplastic	MA_124661g0010	AT4G19810.1
MA_10432627g0010	AT1G24040.2	GNAT domain				MA_10436521g0010	AT5G49830.1	exocyst complex component EXO84B	MA_10435739g0010	AT5G16990.1	2-alkenal reductase (NADP(+)-dependent)	MA_11847g0020	AT4G35040.1	basic leucine zipper 23	MA_10591g0010	AT5G18260.1	zinc finger protein	MA_131343g0010	AT3G22750.1	serine/threonine-protein kinase HT1	MA_18870g0010	AT4G24290.2	MACPF domain-containing protein At4g24290-like	MA_15932g0010	AT3G25690.3	protein CHUP1, chloroplastic-like	MA_35442g0010	AT2G13600.1	pentatricopeptide repeat-containing protein At2g13600	MA_10435567g0020	AT5G67270.1	microtubule-associated protein RP/EB family member 1C	MA_108756g0010	AT5G50200.1	high-affinity nitrate transporter 3.1-like	MA_84836g0010	AT3G28150.1	protein ALTERED XYLOGLUCAN 4-like	MA_10430965g0010	AT4G29210.1	gamma-glutamyltranspeptidase 3	MA_136974g0020	AT2G42350.1	RING-H2 finger protein ATL40-like	MA_10432357g0010	AT1G05910.1	ATPase family AAA domain-containing protein At1g05910 isoform X1	MA_126634g0010	AT3G59360.2
MA_10432679g0010	AT1G78280.1	F-box protein At1g78280				MA_10436527g0010	AT3G19510.1	homeobox protein HAT3.1-like isoform X1	MA_10435940g0010		U-box domain-containing protein 35-like isoform X1	MA_120020g0010	AT3G24120.1	protein PHR1-LIKE 3	MA_106416g0010	AT1G20930.1	cyclin-dependent kinase B1-1	MA_13167g0010	AT3G58690.1	probable serine/threonine-protein kinase PBL7	MA_188861g0010	AT3G58450.1	universal stress protein A-like protein	MA_161180g0010	AT5G55580.1	transcription termination factor MTERF9, chloroplastic	MA_38687g0010	AT4G14050.1	pentatricopeptide repeat-containing protein At4g14050, mitochondrial-like	MA_10435981g0020	AT1G04000.1	Cytadhesin P30/P32	MA_110639g0010	AT1G03370.1	C2 and GRAM domain-containing protein	MA_96517g0010	AT5G47820.2	kinesin-like protein KIN-4A isoform X1	MA_10431315g0010	AT1G08390.1	recQ-mediated genome instability protein 2 isoform X1	MA_138711g0010	AT1G13570.1	F-box/FBD/LRR-repeat protein At1g13570-like	MA_10432379g0020	AT5G05340.1	peroxidase 4-like	MA_129930g0010	AT2G36460.1
MA_10432856g0030	AT1G68580.2	Bromo adjacent homology (BAH) domain				MA_10437152g0020	AT3G01460.1	methyl-CpG-binding domain-containing protein 9	MA_10436404g0010	AT2G42220.1	Rhodanese-like domain-containing protein 9, chloroplastic	MA_123810g0010	AT5G60850.1	dof zinc finger protein DOF1.7	MA_11172g0010	AT4G30360.1	putative cyclic nucleotide-gated ion channel 15	MA_136282g0010	AT1G68400.1	probable leucine-rich repeat receptor-like protein kinase At1g68400	MA_196364g0010	AT4G24210.1	SLEEPY1	MA_163177g0020	AT5G59900.1	putative pentatricopeptide repeat-containing protein At5g59900 isoform X1	MA_39755g0010	AT5G19760.1	mitochondrial dicarboxylate/tricarboxylate transporter DTC	MA_10436050g0010	AT4G23460.1	beta-adaptin-like protein B	MA_11327g0010	AT2G16850.1	putative aquaporin				MA_10431376g0010	AT4G20090.1	pentatricopeptide repeat-containing protein At4g20090	MA_13998g0010	AT4G15420.1	Ubiquitin fusion degradation protein UFD1	MA_10432446g0030	AT2G45560.1	cytochrome P450 CYP76AA26	MA_132953g0010
MA_10433245g0010		histone deacetylase 14 isoform X1				MA_105123g0010	AT1G80133.1	EPIDERMAL PATTERNING FACTOR-like protein 8	MA_10436482g0010	AT3G58090.1	dirigent protein 17-like	MA_12404g0010		Myb DNA-binding domain protein	MA_11225g0010	AT2G38970.1	zinc finger protein	MA_137874g0010	AT5G58300.2	probable inactive receptor kinase At2g26730	MA_20406g0010	AT5G43830.1	auxin down-regulated-like protein	MA_165094g0010	AT5G24490.1	ribosome-binding factor PSRP1, chloroplastic	MA_41685g0010	AT5G11640.1	thioredoxin-related transmembrane protein 2	MA_10436236g0010	AT2G45620.1	UTP:RNA uridylyltransferase 1	MA_113876g0010		Transmembrane 128				MA_10431534g0020	AT3G13300.1	enhancer of mRNA-decapping protein 4-like	MA_140138g0020	AT1G21580.1	zinc finger ccch domain-containing protein 7	MA_10432544g0010	AT5G57710.1	protein SUPPRESSOR OF MAX2 1-like	MA_14950g0010
MA_10433506g0010	AT5G58130.1	RNA recognition motif domain				MA_105182g0010	AT5G03840.1	flowering locus T-like protein	MA_10436633g0020	AT4G27190.1	disease resistance RPP13-like protein 4	MA_124797g0010	AT1G29280.1	probable WRKY transcription factor 14	MA_112539g0010	AT1G26840.1	origin of replication complex subunit 6	MA_13796g0010	AT2G48010.1	probable LRR receptor-like serine/threonine-protein kinase RKF3	MA_207370g0010		Serine threonine- kinase CTR1	MA_171506g0010	AT4G04640.1	ATP synthase gamma chain, chloroplastic	MA_475393g0010	AT2G13600.1	pentatricopeptide repeat-containing protein At3g24000, mitochondrial-like	MA_10436363g0010	AT3G60830.1	actin-related protein 7	MA_123993g0010	AT5G09220.1	amino acid permease 3				MA_10431738g0010	AT1G80000.2	protein MLN51 homolog	MA_141114g0010	AT2G40410.1	staphylococcal-like nuclease CAN2	MA_10432585g0010	AT4G34150.1	elicitor-responsive protein 1-like	MA_158566g0010	AT5G55180.1
MA_10433638g0010	AT4G38130.1	histone deacetylase 19				MA_105216g0020	AT3G63500.1	protein OBERON 4-like	MA_10436781g0010	AT1G65280.1	putative dnaJ domain-containing protein	MA_126170g0010	AT4G29190.1	zinc finger CCCH domain-containing protein 20-like	MA_119486g0010	AT5G10270.1	cyclin-dependent kinase C-2-like	MA_139797g0010	AT5G45820.1	CBL-interacting protein kinase 5	MA_21662g0010	AT5G65980.1	auxin efflux carrier-like protein	MA_176222g0010	AT5G42480.1	protein ACCUMULATION AND REPLICATION OF CHLOROPLASTS 6, chloroplastic	MA_501157g0010		Transmembrane 135	MA_10436366g0010	AT3G04460.1	peroxisome biogenesis protein 12	MA_125428g0020	AT3G17630.1	cation/H(+) antiporter 18-like				MA_10431892g0020	AT3G42660.1	WD repeat and HMG-box DNA-binding protein 1	MA_14457g0010	AT5G21150.1	protein argonaute 4	MA_10432610g0020	AT2G45560.1	cytochrome P450 CYP76AA26	MA_161458g0010	AT1G42970.1
MA_10433663g0010	AT5G53300.4	Ubiquitin-conjugating enzyme E2 10				MA_10677g0020	AT5G11530.1	protein EMBRYONIC FLOWER 1-like	MA_10437240g0010	AT1G12220.2	RESISTANT TO P. SYRINGAE 5	MA_12796g0010	AT1G43850.2	transcriptional corepressor SEUSS-like	MA_12220g0020	AT4G21070.1	protein BREAST CANCER SUSCEPTIBILITY 1 homolog isoform X1	MA_140859g0010	AT1G64080.1	probable membrane-associated kinase regulator 2	MA_2237g0020	AT4G30080.1	auxin response factor 18-like	MA_18349g0010	AT4G28660.2	photosystem II reaction center PSB28 protein, chloroplastic	MA_53729g0010	AT3G19720.2	Dynamin-like protein ARC5	MA_10436563g0030	AT1G73390.3	Interleukin-3 receptor class 2 subunit beta	MA_126258g0010	AT5G51980.2	zinc finger CCCH domain-containing protein 48				MA_10431972g0010	AT3G23280.1	probable E3 ubiquitin-protein ligase XBOS34	MA_15311g0010	AT1G23980.1	RING-H2 finger protein ATL8-like	MA_10433025g0020	AT4G04670.1	tRNA wybutosine-synthesizing protein 2/3/4 isoform X1	MA_16152g0010	AT4G02290.1
MA_10433687g0030	AT5G06460.1	ubiquitin-activating enzyme E1 1				MA_107207g0010	AT3G08640.1	protein RETICULATA-RELATED 3, chloroplastic-like	MA_105065g0010	AT1G24620.1	probable calcium-binding protein CML25	MA_130615g0010		Fungal hydrophobin	MA_123486g0010	AT5G16270.1	sister chromatid cohesion 1 protein 4 isoform X2	MA_141852g0010	AT2G07020.1	U-box domain-containing protein 52-like	MA_2297g0010	AT1G77330.1	1-aminocyclopropane-1-carboxylate oxidase	MA_185098g0010	AT3G49170.1	pentatricopeptide repeat-containing protein At3g24000, mitochondrial-like	MA_55673g0010	AT1G10890.1	putative arginine and glutamate-rich protein	MA_10436652g0020	AT2G22610.2	Di-glucose binding protein with Kinesin motor domain	MA_127595g0010	AT3G11900.1	amino acid transporter ANT1				MA_10432217g0030	AT1G06710.1	pentatricopeptide repeat-containing protein At1g06710, mitochondrial	MA_156879g0010	AT1G51350.1	armadillo repeat-containing protein 8-like isoform X1	MA_10433124g0010	AT1G60710.1	probable aldo-keto reductase 1 isoform X3	MA_167603g0010	AT1G22360.1
MA_10433746g0010	AT5G49160.1	DNA (cytosine-5)-methyltransferase 1B-like				MA_108198g0010	AT5G61850.1	LEAFY protein	MA_1062g0010	AT2G19580.1	protein TORNADO 2	MA_130776g0010	AT3G24140.1	transcription factor bHLH67-like	MA_124590g0010		Reovirus sigma C capsid protein	MA_154719g0010	AT4G13030.2	Serine/threonine-protein kinase MHK	MA_2421g0010	AT4G30080.1	auxin response factor 18-like	MA_19954g0010	AT2G02590.1	putative small multi-drug export protein	MA_61894g0010	AT2G13600.1	putative pentatricopeptide repeat-containing protein At1g68930	MA_10437239g0010	AT4G04180.1	spastin isoform X1	MA_127776g0010	AT1G72560.3	exportin-T isoform X1				MA_10432707g0020	AT3G06480.1	DEAD-box ATP-dependent RNA helicase 14	MA_162616g0010	AT3G19420.1	phosphatidylinositol 3,4,5-trisphosphate 3-phosphatase and protein-tyrosine-phosphatase PTEN2A	MA_10433357g0010	AT2G47470.1	probable protein disulfide-isomerase A6	MA_168609g0010	AT4G26140.1
MA_10434071g0020	AT5G35910.1	protein RRP6-like 2				MA_109677g0010	AT5G61430.1	NAC domain-containing protein 100-like	MA_110169g0010	AT1G56300.1	chaperone DnaJ domain protein	MA_135627g0010	AT3G60110.1	Octamer-binding transcription factor	MA_126211g0010	AT5G01980.1	E3 ubiquitin-protein ligase Praja-2	MA_158390g0010	AT1G64080.1	Probable membrane-associated kinase regulator 2	MA_25224g0010	AT4G10500.1	protein DMR6-LIKE OXYGENASE 2-like	MA_21020g0010	AT5G53280.1	plastid division protein PDV1	MA_69251g0010	AT1G72820.1	solute carrier family 25 member 44	MA_104741g0010	AT2G17140.1	pentatricopeptide repeat-containing protein At5g61990, mitochondrial-like	MA_132273g0020	AT1G75680.1	Endoglucanase 24				MA_10432977g0010	AT5G51300.3	branchpoint-bridging protein-like	MA_163948g0010	AT3G58530.1	F-box protein At3g58530	MA_10433477g0020	AT1G05675.1	UDP-glycosyltransferase 74B1	MA_169356g0010	AT3G10630.1
MA_10434163g0010	AT5G23570.1	protein SUPPRESSOR OF GENE SILENCING 3				MA_109756g0010	AT1G69440.1	protein argonaute 7	MA_110587g0010	AT1G46264.1	HEAT SHOCK TRANSCRIPTION FACTOR B4	MA_13576g0010	AT4G27240.1	PREDICTED: uncharacterized protein LOC103978555 isoform X2	MA_127254g0010	AT2G07690.2	DNA replication licensing factor MCM5	MA_158513g0010	AT5G14640.1	shaggy-related protein kinase epsilon-like	MA_26265g0010	AT5G57050.1	probable protein phosphatase 2C 50	MA_211757g0010	AT1G27170.1	TMV resistance protein N-like isoform X2	MA_69436g0010	AT5G61400.1	pentatricopeptide repeat-containing protein At5g61400	MA_105116g0010	AT5G27950.1	kinesin-like protein KIN-14U isoform X1	MA_136021g0010	AT1G47670.1	lysine histidine transporter-like 8				MA_10432991g0010	AT4G20280.1	transcription initiation factor TFIID subunit 11	MA_16441g0010	AT1G03010.1	BTB/POZ domain-containing protein At1g03010-like isoform X1	MA_10433491g0010	AT2G26810.2	protein N-lysine methyltransferase METTL21A	MA_175715g0010	AT4G19900.1
MA_10434306g0010	AT5G20320.1	dicer-like 103				MA_110435g0020	AT1G53090.2	protein SPA1-RELATED 3-like isoform X2	MA_112722g0010		stress response protein NST1-like	MA_13587g0010	AT5G06710.1	homeobox-leucine zipper protein HOX11	MA_136489g0010		ATP-dependent DNA helicase	MA_174750g0010	AT1G01540.2	probable serine/threonine-protein kinase At1g01540	MA_26797g0010	AT2G18010.1	auxin-induced protein 15A	MA_218141g0010	AT1G06980.1	Cell-surface associated glycoprotein	MA_77094g0010	AT1G48030.2	dihydrolipoyl dehydrogenase 1, mitochondrial	MA_106296g0010	AT4G39050.1	Kinesin-like protein KIN-7C mitochondrial	MA_137265g0010	AT4G38320.1	heptahelical transmembrane protein 4 isoform X1				MA_10433024g0010	AT4G25020.1	protein MOS2	MA_17390g0010	AT3G61550.1	RING-H2 finger protein ATL67-like	MA_10433694g0010	AT1G23740.1	2-methylene-furan-3-one reductase	MA_17801g0020	AT1G75220.1
MA_10434575g0010	AT4G22140.2	chromatin remodeling protein EBS				MA_112333g0010	AT5G62040.1	CEN-like protein 1	MA_114351g0010	AT1G03610.1	Protein of unknown function DUF789	MA_136773g0010	AT4G30410.1	transcription factor bHLH147-like	MA_137694g0010		titin homolog	MA_176409g0010	AT3G28450.1	probably inactive leucine-rich repeat receptor-like protein kinase At5g48380	MA_26842g0010	AT1G56220.3	dormancy/auxin associated-like protein	MA_225872g0010	AT5G14260.2	ribulose-1,5 bisphosphate carboxylase/oxygenase large subunit N-methyltransferase, chloroplastic	MA_774352g0010	AT4G26680.2	pentatricopeptide repeat-containing protein At4g26680, mitochondrial	MA_106596g0010		formin-like protein 6	MA_140137g0010	AT1G18010.1	UNC93-like protein 1				MA_10433194g0010	AT1G31600.3	alkylated DNA repair protein alkB homolog 8-like	MA_179774g0010	AT2G32560.1	F-box protein At2g26850-like	MA_10433737g0010	AT3G48990.1	oxalate--CoA ligase-like	MA_17910g0010	AT2G39770.2
MA_10435086g0020	AT3G18380.3	Protein SAWADEE HOMEODOMAIN HOMOLOG 2				MA_112390g0010	AT5G10310.1	EPIDERMAL PATTERNING FACTOR-like protein 2	MA_116694g0010	AT2G16485.1	zinc finger CCCH domain-containing protein 19-like	MA_138039g0010	AT1G32240.1	probable transcription factor KAN2	MA_138102g0010	AT5G46280.1	DNA replication licensing factor MCM3 homolog 2	MA_178953g0010	AT3G45780.2	putative LOV domain-containing protein	MA_27642g0010	AT5G18560.1	ethylene-responsive transcription factor LEP-like	MA_2473g0010	AT3G12770.1	MITOCHONDRIAL EDITING FACTOR 22	MA_78196g0010	AT2G44020.1	transcription termination factor MTERF4, chloroplastic	MA_110869g0010	AT3G20290.2	EH domain-containing protein 1-like	MA_141028g0010	AT2G02040.1	Protein NRT1/ PTR FAMILY 8.3				MA_10433471g0010	AT1G20780.1	U-box domain-containing protein 44-like	MA_17978g0010	AT3G19240.1	protein CYPRO4	MA_10433855g0010	AT2G39730.1	ribulose bisphosphate carboxylase/oxygenase activase, chloroplastic isoform X1	MA_1799g0010	AT5G59070.1
MA_10435131g0010	AT3G49500.1	RNA-dependent RNA polymerase 6				MA_113798g0010	AT1G65480.1	flowering locus T-like protein	MA_119270g0010	AT5G37830.1	5-oxoprolinase	MA_138256g0010	AT2G34830.1	probable WRKY transcription factor 14	MA_141550g0010	AT1G79890.1	ATP-dependent DNA helicase DDX11	MA_18132g0010	AT4G23180.1	putative receptor-like protein kinase At4g00960	MA_27987g0010	AT4G17870.1	abscisic acid receptor PYL2	MA_261g0010	AT5G17900.1	microfibrillar-associated protein 1-like	MA_87646g0010	AT3G02330.1	pentatricopeptide repeat-containing protein At3g02330	MA_111465g0010	AT2G23940.1	transmembrane protein 208 homolog	MA_14136g0010	AT2G39480.1	ABC transporter B family member 20-like				MA_10433767g0010	AT3G01460.1	RING/FYVE/PHD zinc finger superfamily protein, putative isoform 6	MA_194g0030	AT3G08690.2	ubiquitin-conjugating enzyme E2 5A-like	MA_10433942g0010	AT1G14700.1	Purple acid phosphatase 3	MA_180495g0010	AT1G78060.1
MA_10435131g0020	AT3G49500.1	RNA-dependent RNA polymerase 6				MA_11669g0010	AT1G27340.1	LEAF CURLING RESPONSIVENESS	MA_121354g0010	AT2G02170.2	DNA binding protein, putative	MA_13974g0010	AT4G30130.1	nitrate regulatory gene2 protein	MA_14296g0010	AT3G11930.1	universal stress protein PHOS34	MA_181498g0010	AT3G55550.1	L-type lectin-domain containing receptor kinase S.4-like	MA_281894g0010	AT5G51810.1	gibberellin 20 oxidase 1-like	MA_28211g0010	AT1G18060.1	microbial collagenase	MA_8827g0010	AT4G13370.1	pseudopodium-enriched atypical kinase 1	MA_113056g0010	AT5G47520.1	ras-related protein RABA5a	MA_1461g0010	AT2G19110.1	putative inactive cadmium/zinc-transporting ATPase HMA3				MA_10434359g0010	AT1G55830.2	Potential retriever-interacting protein	MA_19582g0010	AT3G57870.1	SUMO-conjugating enzyme SCE1-like	MA_10433948g0010	AT4G03415.2	probable protein phosphatase 2C 52	MA_183203g0010	AT4G16710.2
MA_10435179g0010	AT1G10490.1	RNA cytidine acetyltransferase 1-like isoform X1				MA_117036g0010	AT5G20350.1	protein S-acyltransferase 24	MA_121405g0010	AT1G01470.1	late embryogenesis abundant-like protein	MA_14104g0010	AT4G37850.1	transcription factor bHLH95-like	MA_15132g0010	AT1G71240.2	chromosome-partitioning protein	MA_181749g0010	AT1G53050.1	probable serine/threonine-protein kinase At1g54610	MA_28290g0010	AT1G68460.1	adenylate isopentenyltransferase 5, chloroplastic	MA_3612g0010	AT1G11290.1	pentatricopeptide repeat-containing protein At5g16860	MA_8893194g0010	AT3G24000.1	pentatricopeptide repeat-containing protein At3g24000, mitochondrial	MA_113869g0010	AT1G18550.1	kinesin-like protein KIN-8A isoform X2	MA_14711g0010	AT5G52450.1	protein DETOXIFICATION 16-like				MA_10435200g0010	AT1G54150.1	E3 ubiquitin-protein ligase SPL2-like isoform X1	MA_22695g0010	AT1G09850.1	low-temperature-induced cysteine proteinase-like	MA_10434028g0020	AT4G16270.1	peroxidase 40	MA_18557g0010	AT5G15870.1
MA_10435569g0010	AT2G16920.1	probable ubiquitin-conjugating enzyme E2 23 isoform X1				MA_118509g0010	AT1G15750.4	Ramosa 1 enhancer locus 2	MA_121512g0010		protein OSB2, chloroplastic	MA_15175g0010	AT1G21610.1	ubinuclein-1-like isoform X1	MA_15527g0010	AT5G37630.1	condensin complex subunit 3 isoform X1	MA_182478g0010	AT1G26190.1	uridine-cytidine kinase C	MA_29957g0010	AT2G38240.1	Protein SRG1	MA_37890g0010	AT5G43860.1	chlorophyllase-2, chloroplastic	MA_921g0010	AT3G12770.1	pentatricopeptide repeat-containing protein At3g12770	MA_114677g0020		protein TRANSPORT INHIBITOR RESPONSE 1-like	MA_14898g0010	AT4G18160.1	two-pore potassium channel 3-like isoform X2				MA_10435273g0010	AT3G47550.6	E3 ubiquitin-protein ligase MARCH6	MA_23066g0010	AT4G39090.1	probable cysteine protease RD19B	MA_10434099g0020	AT2G46920.2	probable protein phosphatase 2C 23	MA_20010g0010	AT1G14360.1
MA_10435687g0010	AT4G33470.1	histone deacetylase 14 isoform X2				MA_126300g0010		probable UDP-N-acetylglucosamine--peptide N-acetylglucosaminyltransferase SPINDLY isoform X4	MA_123631g0010	AT5G23570.1	protein SUPPRESSOR OF GENE SILENCING 3 homolog	MA_15819g0010	AT2G34900.1	Transcription factor GTE1	MA_16133g0010	AT2G25920.1	homeobox protein Hox-B3-like	MA_18543g0010	AT5G12180.1	calcium-dependent protein kinase 1-like	MA_3040g0010	AT1G78700.1	BES1/BZR1 HOMOLOG 4	MA_39801g0010	AT3G57430.1	ORGANELLE TRANSCRIPT PROCESSING 84	MA_930859g0010	AT3G54826.1	DNL-type zinc finger protein	MA_118388g0010	AT2G16270.1	helicase SWR1-like	MA_15884g0010	AT2G37010.1	putative white-brown complex homolog protein 30				MA_10435299g0010	AT3G22450.1	50S ribosomal protein	MA_2328g0010	AT3G49600.1	ubiquitin carboxyl-terminal hydrolase 26	MA_10434131g0010	AT4G16600.1	putative glucuronosyltransferase PGSIP8	MA_219456g0010	AT4G16260.1
MA_10435977g0020	AT3G01460.1	methyl-CpG-binding domain-containing protein 9-like				MA_129591g0010	AT3G18010.1	WUSCHEL homeobox protein	MA_127848g0010	AT4G33300.2	probable disease resistance protein At4g33300	MA_15920g0010	AT2G38300.1	putative Myb family transcription factor	MA_16509g0010	AT3G61920.1	UvrABC system protein C	MA_185989g0010	AT1G06840.1	probable LRR receptor-like serine/threonine-protein kinase At1g06840	MA_31778g0010	AT5G21482.1	cytokinin dehydrogenase 7	MA_39877g0020	AT4G17310.1	protein NUCLEAR FUSION DEFECTIVE 6, chloroplastic/mitochondrial isoform X1	MA_9448149g0010	AT3G60190.1	dynamin-related protein 1E-like	MA_119494g0010	AT4G00900.1	calcium-transporting ATPase, endoplasmic reticulum-type	MA_165784g0010	AT5G09220.1	amino acid permease 6-like				MA_10435358g0010	AT1G05060.1	coiled-coil protein	MA_26001g0020	AT1G72310.1	RING-H2 finger protein ATL2	MA_10434157g0010	AT1G03905.1	ABC transporter I family member 19-like	MA_242539g0010	AT1G69830.1
MA_10435993g0020	AT3G56570.1	ribosomal lysine N-methyltransferase 3				MA_130726g0010	AT1G65480.1	flowering locus T-like protein	MA_13281g0010	AT5G53400.1	protein BOBBER 1	MA_162433g0010		uncharacterized protein LOC110673048	MA_165131g0010	AT3G02680.1	nijmegen breakage syndrome 1 protein isoform X2	MA_18731g0010	AT1G28440.1	receptor-like protein kinase HSL1	MA_390544g0010	AT5G22090.2	protein FAF-like, chloroplastic	MA_440697g0010	AT4G18750.1	pentatricopeptide repeat-containing protein At3g24000, mitochondrial-like isoform X1	MA_960018g0020	AT2G34050.1	ATP synthase mitochondrial F1 complex assembly factor 1-like	MA_120562g0010	AT5G35700.1	fimbrin-2 isoform X1	MA_170713g0010	AT5G55630.2	two-pore potassium channel 1				MA_10435571g0020	AT5G62370.1	pentatricopeptide repeat-containing protein At5g62370	MA_32639g0010	AT5G06600.3	ubiquitin carboxyl-terminal hydrolase 12-like	MA_10434287g0020	AT2G24270.4	NADP-dependent glyceraldehyde-3-phosphate dehydrogenase	MA_2550g0010	AT1G09910.1
MA_10436242g0020		chromodomain-helicase-DNA-binding protein 3 isoform X1				MA_130849g0010		protein TAPETUM DETERMINANT 1	MA_134460g0010	AT4G11440.1	adenine nucleotide transporter BT1, chloroplastic/mitochondrial	MA_16692g0010	AT5G60200.1	dof zinc finger protein DOF5.6	MA_168616g0030	AT1G49540.1	ELONGATOR PROTEIN 2	MA_1897g0010	AT1G54130.1	probable GTP diphosphokinase RSH2, chloroplastic	MA_39408g0010	AT1G56590.1	AP-3 complex subunit mu	MA_48983g0010	AT1G11430.1	multiple organellar RNA editing factor 9, chloroplastic	MA_96505g0020		hypothetical protein ABT39_MTgene961 (mitochondrion)	MA_120902g0010	AT5G03860.2	malate synthase, glyoxysomal	MA_170898g0010	AT3G12100.1	metal tolerance protein C2				MA_10435590g0010	AT5G50930.1	centromere protein s	MA_33549g0010	AT2G18670.1	RING-H2 finger protein ATL56-like	MA_10434292g0010	AT2G39840.1	serine/threonine-protein phosphatase PP1-like	MA_25588g0010	AT1G27595.1
MA_10436273g0010	AT4G11130.1	probable RNA-dependent RNA polymerase 1				MA_132868g0010	AT4G04885.1	polyadenylation and cleavage factor homolog 4	MA_135328g0010	AT1G24020.2	PR10 protein	MA_16704g0010	AT4G18390.2	transcription factor TCP2	MA_172388g0010	AT3G57060.2	condensin complex subunit 1	MA_1913g0010	AT5G07280.1	leucine-rich repeat receptor protein kinase EMS1	MA_39658g0010	AT4G14740.2	VAN3-binding protein isoform X1	MA_491265g0010	AT4G01800.2	protein translocase subunit SECA1, chloroplastic				MA_126270g0010	AT5G05850.1	plant intracellular Ras-group-related LRR protein 1 isoform X1	MA_171297g0010		oligopeptide transporter 1				MA_10435719g0010	AT5G58003.1	RNA polymerase II C-terminal domain phosphatase-like 4 isoform X1	MA_336238g0010		E3 ubiquitin-protein ligase RNF14	MA_10434314g0010	AT1G77290.2	glutathione S-transferase TCHQD	MA_278493g0010	AT5G64950.1
MA_10436479g0020	AT5G56740.1	histone acetyltransferase type B catalytic subunit				MA_136139g0010	AT1G74160.1	protein LONGIFOLIA 2-like	MA_136214g0010	AT2G20560.1	dnaJ homolog subfamily B member 4	MA_16767g0010	AT4G04890.1	homeobox-leucine zipper protein HDG2-like isoform X1	MA_1731g0010	AT1G12790.1	protein PARTING DANCERS	MA_19164g0010	AT1G50030.1	serine/threonine-protein kinase TOR isoform X1	MA_41068g0020	AT5G14270.2	transcription factor GTE10-like	MA_59883g0010	AT1G55480.1	protein MET1, chloroplastic				MA_130238g0010	AT1G72470.1	exocyst complex component EXO70A1-like	MA_175978g0010	AT2G36830.1	aquaporin TIP1-1				MA_10435943g0010	AT4G31580.2	serine/arginine-rich splicing factor RSZ21A-like isoform X2	MA_348246g0010	AT5G60190.1	NEDD8-specific protease 1	MA_10434523g0010	AT4G33360.2	NAD(P)-binding Rossmann-fold superfamily protein	MA_2788g0010	AT2G33570.1
MA_10436538g0010	AT1G08620.2	putative lysine-specific demethylase JMJ16				MA_139270g0010	AT4G24220.1	3-oxo-Delta(4,5)-steroid 5-beta-reductase-like	MA_137185g0010	AT5G23570.1	protein SUPPRESSOR OF GENE SILENCING 3	MA_16899g0010	AT4G12080.1	AT-hook motif nuclear-localized protein 9	MA_17695g0020	AT3G25130.1	Neurogenic differentiation factor 1 like	MA_19963g0010	AT4G00340.1	G-type lectin S-receptor-like serine/threonine-protein kinase SD2-2	MA_4370g0010	AT3G50685.1	unknown	MA_6031g0010	AT1G32500.1	protein ABCI7, chloroplastic				MA_131225g0010	AT1G70900.1	Haemolysin-III related	MA_17944g0010	AT4G32910.1	nuclear pore complex protein NUP85				MA_10435961g0040	AT1G80770.1	nucleolar GTP-binding protein 1	MA_42108g0010	AT1G63800.1	ubiquitin-conjugating enzyme E2 4	MA_10434574g0010	AT1G26480.1	14-3-3-like protein D	MA_283505g0010	AT2G42390.1
MA_10436758g0010	AT5G06460.1	Ubiquitin-activating enzyme E1 2				MA_139833g0010	AT1G07090.1	protein LIGHT-DEPENDENT SHORT HYPOCOTYLS 4-like	MA_138107g0010	AT4G29940.1	pathogenesis-related homeodomain protein	MA_169331g0010	AT2G42040.1	apoptotic chromatin condensation inducer in the nucleus	MA_178794g0010	AT1G49620.1	cyclin-dependent kinase inhibitor 5-like	MA_20016g0010	AT3G25560.1	protein NSP-INTERACTING KINASE 3	MA_479276g0010	AT5G54500.2	FLAVODOXIN-LIKE QUINONE REDUCTASE 1	MA_60348g0010		putative tRNA pseudouridine synthase				MA_132768g0010	AT4G03330.1	syntaxin-related protein KNOLLE	MA_18356g0020		band 3 anion transport protein-like				MA_10435999g0020	AT3G26400.1	EIF4B1	MA_42113g0010	AT2G24280.1	lysosomal Pro-X carboxypeptidase	MA_10434685g0010	AT3G19980.1	phytochrome-associated serine/threonine-protein phosphatase	MA_30723g0020	AT1G68020.2
MA_10436794g0010	AT5G20510.1	ALFIN-LIKE 5				MA_14089g0010	AT1G65480.1	protein FLOWERING LOCUS T-like	MA_140579g0010	AT1G22640.1	MYBPA1 protein	MA_170065g0010	AT4G38900.3	probable transcription factor PosF21 isoform X1	MA_180673g0010	AT5G63540.1	recQ-mediated genome instability protein 1	MA_202946g0010	AT3G63420.2	guanine nucleotide-binding protein subunit gamma 2-like	MA_482543g0010	AT1G78700.1	BES1/BZR1 homolog protein 4	MA_657g0010	AT4G09650.1	ATP synthase delta chain, chloroplastic-like				MA_13367g0010	AT4G28230.1	uncharacterized protein LOC112716948	MA_19028g0010	AT1G58340.1	ARABIDOPSIS ABNORMAL SHOOT4				MA_10436001g0020	AT1G22410.1	phospho-2-dehydro-3-deoxyheptonate aldolase 1, chloroplastic-like	MA_4477g0010	AT3G12490.2	cysteine proteinase inhibitor 12	MA_10434721g0020	AT2G36970.1	UDP-glycosyltransferase 86A1	MA_30833g0020	AT4G25000.1
MA_10436812g0020	AT5G20320.2	endoribonuclease Dicer homolog 4 isoform X3				MA_144878g0010		late embryogenesis abundant type 2 dehydrin-like protein	MA_141350g0010	AT5G22060.1	dnaJ protein homolog	MA_171192g0010		uncharacterized protein LOC110673048	MA_18123g0010	AT3G15430.2	ultraviolet-B receptor UVR8	MA_212631g0010		zeaxanthin epoxidase	MA_52817g0010	AT2G27050.1	ETHYLENE INSENSITIVE 3-like 1 protein	MA_6661107g0010	AT5G51020.1	chromophore lyase CRL, chloroplastic				MA_134007g0010	AT1G50120.1	Xin actin-binding repeat-containing protein	MA_20157g0010	AT5G48810.1	cytochrome B5-like				MA_10436026g0010		protein ROOT PRIMORDIUM DEFECTIVE 1	MA_449628g0010	AT3G48480.1	probable ubiquitin-like-specific protease 2A	MA_10434932g0010	AT2G11000.1	N-alpha-acetyltransferase 35, NatC auxiliary subunit isoform X2	MA_319g0020	AT4G02280.1
MA_10436862g0010	AT2G31650.1	predicted protein				MA_147441g0010	AT2G27550.1	TFL1-like protein	MA_14148g0010	AT5G38480.1	14-3-3-like protein A	MA_172077g0010	AT2G16640.1	translocase of chloroplast 120, chloroplastic	MA_184913g0010		uncharacterized protein LOC110673048	MA_215025g0010		putative leucine-rich repeat-containing protein DDB_G0290503	MA_53055g0010	AT3G27200.1	uclacyanin-3-like isoform X1	MA_710226g0010	AT3G10840.1	abhydrolase domain-containing protein cgi-58				MA_134706g0010	AT1G18550.1	kinesin-like protein KIN-8A isoform X2	MA_20157g0020	AT5G53560.1	cytochrome B5-like				MA_10436124g0010	AT1G55860.2	ubiquitin-protein ligase E3A isoform X2	MA_45208g0010	AT1G30440.1	BTB/POZ domain-containing protein At1g30440-like	MA_10435303g0040	AT3G27560.1	ATN1	MA_334361g0010	AT4G01070.1
MA_10436985g0010	AT5G49160.1	DNA (cytosine-5)-methyltransferase 1B-like isoform X4				MA_14876g0010	AT4G37900.1	glycine-rich domain-containing protein 1	MA_141733g0010	AT2G41835.1	zinc finger AN1 and C2H2 domain-containing stress-associated protein 16	MA_17431g0010	AT5G60710.1	Zinc finger, RING-type	MA_18685g0010	AT1G05810.1	ras-related protein RABA5e-like	MA_24078g0010	AT5G57670.2	probable receptor-like serine/threonine-protein kinase At5g57670	MA_54476g0010	AT1G77330.1	1-aminocyclopropane-1-carboxylate oxidase	MA_7137121g0010	AT5G46070.1	guanylate-binding protein 3				MA_134781g0010	AT1G23790.1	Leucine-rich repeat-containing protein 50	MA_20254g0010	AT2G41370.1	regulatory protein NPR5-like				MA_10436523g0010	AT2G28480.1	uncharacterized CRM domain-containing protein At3g25440, chloroplastic	MA_462422g0010	AT3G61460.1	probable E3 ubiquitin-protein ligase XERICO	MA_10435482g0010	AT5G64250.2	2-nitropropane dioxygenase-related protein-like	MA_42717g0010	AT4G11050.1
MA_10436998g0020		SET domain-containing protein/PHD_2 domain-containing protein/zf-HC5HC2H_2 domain-containing protein				MA_14988g0010	AT4G20370.1	flowering locus T-like protein	MA_14292g0010	AT3G43740.1	leucine-rich repeat protein 1	MA_17694g0010	AT3G19080.1	upstream activation factor subunit spp27	MA_203205g0010		ATP-dependent DNA helicase	MA_243667g0010	AT2G24370.1	U-box domain-containing protein 35-like	MA_57441g0010	AT4G15955.3	AB hydrolase superfamily protein YfhM-like isoform X2	MA_7383g0010	AT5G12430.1	Tetratricopeptide TPR-1				MA_136883g0010	AT5G61210.1	SNAP25 homologous protein SNAP33	MA_2212g0010	AT4G35080.3	CHLOROPLAST PROTEIN FOR GROWTH AND FERTILITY 1				MA_10436590g0030	AT1G76460.1	RNA-binding (RRM/RBD/RNP motifs) family protein	MA_474310g0010	AT1G08700.1	presenilin-like protein At2g29900	MA_10435724g0010	AT1G71696.2	carboxypeptidase SOL1 isoform X2	MA_429401g0010	AT1G52140.1
MA_10437053g0010	AT5G55390.2	protein ENHANCED DOWNY MILDEW 2 isoform X1				MA_16215g0010	AT1G65480.1	cen-like protein 2	MA_14925g0010	AT2G30870.1	glutathione S-transferase-like protein	MA_177426g0020		Mating-type protein MAT alpha 1	MA_206599g0010	AT2G21530.1	zeaxanthin epoxidase, chloroplastic	MA_2514g0010	AT2G24230.1	probable LRR receptor-like serine/threonine-protein kinase At2g24230	MA_589691g0010	AT3G59070.1	auxin induced-like protein	MA_8051608g0010	AT5G11840.1	protein CONSERVED IN THE GREEN LINEAGE AND DIATOMS 27, chloroplastic-like				MA_141050g0010	AT1G68370.1	chaperone protein dnaJ 15	MA_230429g0010	AT1G21890.1	WAT1-related protein At4g30420				MA_10436733g0010	AT4G01560.1	ribosome production factor 1	MA_4819g0010		protein with ubiquitin conjugating enzyme domain	MA_10435917g0010	AT4G22880.2	leucoanthocyanidin dioxygenase	MA_469g0010	AT3G24090.1
MA_10437205g0010	AT1G64230.2	ubiquitin-conjugating enzyme E2 10				MA_165604g0010	AT5G19530.1	putative spermine synthase	MA_15029g0010		unknown	MA_178480g0010	AT2G42040.1	growth-regulating factor 9 isoform X1	MA_207905g0010	AT4G39820.1	trafficking protein particle complex subunit 12	MA_26987g0010	AT5G18610.2	serine/threonine-protein kinase CDL1-like	MA_61553g0020	AT5G57090.1	PIN-like protein	MA_80622g0010	AT4G30490.1	lactation elevated protein 1				MA_156275g0010	AT2G46600.1	Calcium-binding EF-hand family protein	MA_24651g0010	AT1G31830.1	probable polyamine transporter At1g31830 isoform X1				MA_10436764g0010	AT4G13650.1	pentatricopeptide repeat-containing protein At4g13650	MA_49382g0010	AT3G07990.1	serine carboxypeptidase-like 27	MA_10435926g0010	AT1G64060.1	ARABIDOPSIS THALIANA RESPIRATORY BURST OXIDASE HOMOLOG F	MA_48585g0010	AT1G26560.1
MA_10437243g0020	AT1G01040.1	endoribonuclease Dicer homolog 1				MA_166792g0010	AT4G34340.1	transcription initiation factor TFIID subunit 8	MA_158445g0010	AT4G21970.1	fe-S cluster assembly protein DRE2 isoform X2	MA_18002g0010	AT2G35940.3	BEL1-like homeodomain protein 1	MA_211416g0010		DNA cross-link repair protein SNM1	MA_27101g0010	AT5G40380.1	cysteine-rich receptor-like protein kinase 42	MA_61649g0010	AT1G49720.2	ABSCISIC ACID-INSENSITIVE 5-like protein 5 isoform X1	MA_806g0020	AT3G46780.1	protein plastid transcriptionally active 16, chloroplastic				MA_16154g0010	AT3G08600.1	PREDICTED: uncharacterized protein LOC105052325	MA_249533g0010	AT2G29940.1	ABC transporter G family member 31				MA_10436849g0010	AT5G58760.1	protein DAMAGED DNA-BINDING 2	MA_494121g0010	AT1G04110.1	subtilisin-like protease SBT1.2	MA_10435947g0020	AT5G45290.2	E3 ubiquitin-protein ligase MBR1-like isoform X1	MA_49467g0010	AT5G38700.1
MA_10437251g0020	AT3G17740.1	protein NRDE2 homolog				MA_167128g0010	AT1G09530.2	transcription factor PIF3 isoform X1	MA_158635g0010	AT1G24020.2	PR10 protein	MA_18107g0010	AT1G49720.2	bZIP transcription factor TRAB1 isoform X1	MA_212483g0010		hypothetical protein SOVF_117590	MA_28034g0010	AT1G77280.1	probable receptor-like serine/threonine-protein kinase At5g57670	MA_65113g0010	AT5G19140.2	auxin/aluminum responsive-like protein	MA_84241g0010	AT5G02600.1	Chloroplast-targeted copper chaperone protein				MA_165281g0010	AT1G80350.1	ECTOPIC ROOT HAIR 3	MA_2674g0010	AT1G58340.1	protein DETOXIFICATION 48-like				MA_10436861g0010	AT5G44200.2	nuclear cap-binding protein subunit 2	MA_49828g0010	AT5G45120.1	probable aspartyl protease At4g16563	MA_10436127g0010	AT3G07060.1	PREDICTED: uncharacterized protein LOC108987302 isoform X2	MA_530010g0010	AT5G56900.1
MA_106351g0010	AT5G16680.1	Bromodomain adjacent to zinc finger domain protein like				MA_173384g0010	AT5G17260.1	NAC domain-containing protein 45 isoform X1	MA_160636g0010	AT5G02500.1	heat shock 70 kDa protein-like	MA_18206g0020		sodium channel modifier 1-like	MA_23850g0010	AT1G27500.1	protein KINESIN LIGHT CHAIN-RELATED 1 isoform X2	MA_297495g0010		serine/threonine-protein kinase TOUSLED isoform X1	MA_71280g0010	AT3G51550.1	receptor-like protein kinase FERONIA	MA_85577g0010	AT5G20140.2	Heme-binding-like protein, chloroplastic				MA_174521g0010		WASH complex subunit SWIP-like isoform X2	MA_268229g0010	AT5G62720.1	Transmembrane protein				MA_10437005g0010	AT2G38840.1	GBPL2	MA_51487g0010	AT3G13330.1	proteasome activator subunit 4	MA_10436231g0010	AT4G37970.1	cinnamyl alcohol dehydrogenase	MA_53086g0010	AT3G11040.1
MA_106792g0010	AT3G04380.1	probable inactive histone-lysine N-methyltransferase SUVR2				MA_176431g0010	AT5G62040.1	CEN-like protein 1	MA_177763g0010	AT3G02520.1	14-3-3-like protein A	MA_182362g0010		putative E3 ubiquitin-protein ligase rbrA	MA_2427g0010	AT2G33540.1	RNA polymerase II C-terminal domain phosphatase-like 3	MA_31569g0020	AT5G14640.1	shaggy-related protein kinase epsilon	MA_74427g0010	AT4G01026.1	abscisic acid receptor PYL4-like	MA_85974g0010	AT4G28590.1	thioredoxin-like fold domain-containing protein MRL7, chloroplastic				MA_17724g0010	AT1G75710.1	putative nucleic acid binding protein	MA_2847g0010	AT1G10010.1	amino acid permease 3-like				MA_10437082g0020	AT5G28740.1	pre-mRNA-splicing factor SYF1	MA_5185g0010		zinc finger protein	MA_10436234g0010	AT1G23740.1	2-methylene-furan-3-one reductase-like	MA_56595g0010	AT4G01070.2
MA_111413g0010	AT5G04560.1	protein ROS1-like				MA_18146g0010	AT1G34320.1	PREDICTED: uncharacterized protein LOC108479342	MA_178762g0010	AT4G23440.1	transmembrane receptor	MA_19240g0010	AT5G21080.1	Protein EFR B	MA_24711g0010	AT4G26455.1	WPP domain-interacting protein 2	MA_3240g0010	AT1G10850.1	probable inactive receptor kinase At5g67200	MA_76187g0010	AT2G27310.1	F-box protein At2g27310-like	MA_8607116g0010	AT2G29760.1	Pentatricopeptide repeat				MA_177507g0010	AT5G59150.1	rab family GTPase	MA_369366g0010		Membrane transport protein				MA_10437189g0010	AT5G08160.1	serine/threonine-protein kinase 16-like	MA_523069g0010	AT1G01040.2	endoribonuclease Dicer homolog 1 isoform X1	MA_10436302g0010	AT5G58160.1	FORMIN HOMOLOGY 13	MA_56912g0020	AT4G26850.1
MA_111908g0010	AT2G02570.4	survival of motor neuron-related-splicing factor 30-like isoform X2				MA_182489g0010	AT5G56780.1	protein EFFECTOR OF TRANSCRIPTION 2-like	MA_18054g0030	AT4G20780.1	calcium-binding protein CML42-like	MA_19420g0010	AT2G40340.1	CAP2 protein	MA_24759g0020	AT3G26890.5	uncharacterized protein LOC18434426	MA_334424g0010	AT2G01950.1	serine/threonine-protein kinase BRI1-like 2	MA_8090186g0010	AT4G36920.2	floral homeotic protein APETALA 2-like	MA_86494g0010	AT5G17230.2	phytoene synthase 2, chloroplastic				MA_179521g0010	AT5G22360.1	vesicle-associated membrane protein 714	MA_37416g0010	AT1G23090.1	sulfate transporter 3.1-like				MA_10437244g0010	AT3G26990.1	regulation of nuclear pre-mRNA domain-containing protein 1A-like	MA_58265g0010	AT4G08455.1	BTB/POZ domain-containing protein At4g08455	MA_10436331g0040	AT2G30110.1	ubiquitin-activating enzyme E1 1	MA_681548g0010	AT5G19200.1
MA_116780g0010	AT3G04380.1	histone-lysine N-methyltransferase SUVR4-like				MA_184831g0020	AT2G15790.1	peptidyl-prolyl cis-trans isomerase CYP40	MA_187114g0010		dehydrin 9	MA_194299g0010	AT5G06710.1	homeobox-leucine zipper protein HOX11	MA_28323g0010	AT5G25380.1	cyclin-A3-1-like isoform X2	MA_335114g0020	AT3G22060.1	cysteine-rich repeat secretory protein 55	MA_83118g0010	AT2G22200.1	ethylene-responsive transcription factor ERF060-like	MA_86598g0010	AT3G25690.2	protein CHUP1, chloroplastic				MA_179590g0010	AT5G03070.1	importin subunit alpha-9	MA_381200g0010	AT1G71900.1	probable magnesium transporter NIPA4 isoform X1				MA_10437248g0010	AT5G57960.1	GTPase HflX-like	MA_59599g0010	AT2G27610.1	pentatricopeptide repeat-containing protein At3g24000, mitochondrial-like	MA_10436394g0010	AT3G04080.1	apyrase 2-like	MA_69814g0010	AT5G66460.1
MA_11827g0010	AT5G11470.1	protein ANTI-SILENCING 1				MA_18547g0010	AT1G48410.3	protein argonaute 1-like	MA_19045g0010	AT5G07350.2	PLAT domain-containing protein 1	MA_19468g0020		zinc finger protein	MA_30800g0010	AT1G18040.1	cyclin-dependent kinase D-2	MA_36205g0010	AT2G01190.1	leucine-rich repeat extensin-like protein 5	MA_84578g0010	AT1G72360.3	ethylene-responsive transcription factor CRF1-like	MA_873302g0010	AT1G52510.1	haloalkane dehalogenase				MA_180270g0010	AT1G60995.1	HIGH STEROL ESTER 1	MA_39262g0020	AT4G38250.1	amino acid transporter ANTL2-like				MA_104819g0010	AT1G29340.1	U-box domain-containing protein 1-like	MA_606858g0010	AT5G51740.1	Peptidase M	MA_10436500g0020	AT1G07010.1	shewanella-like protein phosphatase 1	MA_7394g0010	AT4G34860.2
MA_118377g0010	AT1G48410.1	protein argonaute 1				MA_1910g0010	AT2G33880.1	WUSCHEL-related homeobox 9-like	MA_197089g0010		Dehydrin	MA_19757g0010	AT4G38900.3	probable transcription factor PosF21 isoform X1	MA_30958g0010	AT3G46940.1	deoxyuridine 5'-triphosphate nucleotidohydrolase	MA_3720g0010	AT2G01190.1	ATP binding protein, putative	MA_86183g0010	AT1G54200.1	protein BIG GRAIN 1-like A	MA_90324g0010	AT4G33460.1	ABC transporter I family member 10, chloroplastic				MA_181884g0010		nucleolar protein 8	MA_4090g0010	AT3G26670.3	probable magnesium transporter NIPA8				MA_105152g0010	AT2G27430.1	U-box domain-containing protein 7-like	MA_614278g0020	AT1G01040.1	endoribonuclease Dicer homolog 1	MA_10436657g0010		Diflavin flavo A	MA_8330g0010	AT5G66460.1
MA_120256g0010	AT4G22140.1	EARLY BOLTING IN SHORT DAYS				MA_19573g0010	AT4G29230.1	NAC domain-containing protein	MA_19881g0020	AT2G35605.1	upstream activation factor subunit UAF30-like	MA_20468g0010	AT1G69310.2	probable WRKY transcription factor 51	MA_31242g0010	AT3G45830.1	Nuclear factor related to kappa-B-binding protein	MA_3726g0010	AT2G16250.1	probable LRR receptor-like serine/threonine-protein kinase At2g16250	MA_87057g0010	AT1G06230.3	transcription factor GTE4	MA_9040251g0010	AT5G21930.2	copper-transporting ATPase PAA2, chloroplastic				MA_183150g0020	AT3G49590.1	autophagy-related protein 13a	MA_41476g0010	AT2G20780.1	probable polyol transporter 4				MA_105495g0010	AT5G64320.1	pentatricopeptide repeat-containing protein At1g63330	MA_63700g0010	AT3G19950.1	E3 ubiquitin-protein ligase RING1-like	MA_10436672g0010	AT3G16170.1	malonate--CoA ligase	MA_854569g0010	AT1G21460.1
MA_121026g0010	AT1G08460.1	histone deacetylase 8 isoform X1				MA_20109g0010	AT4G32330.2	protein WVD2-like 3	MA_19881g0030		upstream activation factor subunit spp27-like	MA_20585g0010	AT1G12860.1	transcription factor ICE1	MA_3402g0010	AT5G22010.1	Replication factor C subunit 1	MA_40639g0010	AT3G52890.2	Protein kinase, catalytic domain-containing protein	MA_8881674g0010	AT2G27210.1	serine/threonine-protein phosphatase BSL3-like isoform X1	MA_926365g0010	AT5G54180.1	transcription termination factor MTERF8, chloroplastic				MA_184192g0010	AT1G50010.1	tubulin alpha chain	MA_416650g0010	AT3G28050.1	WAT1-related protein At5g40240-like				MA_105629g0010	AT3G49142.1	putative pentatricopeptide repeat-containing protein At3g49142	MA_74762g0010		E3 ubiquitin-protein ligase RLIM-like protein	MA_10436730g0020	AT1G50480.1	Formate--tetrahydrofolate ligase	MA_859383g0010	AT4G01070.1
MA_123150g0010	AT1G69440.1	protein argonaute 7				MA_204061g0010	AT1G09710.1	GAMYB transcription factor	MA_19953g0020	AT1G19320.1	pathogenesis-related protein 5-like	MA_2101g0010	AT1G58100.1	transcription factor TCP20-like	MA_34648g0010	AT3G55530.1	E3 ubiquitin-protein ligase SDIR1-like isoform X1	MA_407656g0010	AT4G10730.1	serine/threonine-protein kinase fray2-like	MA_90790g0010	AT1G56220.3	dormancy/auxin associated-like protein	MA_93816g0010	AT3G59400.1	tetrapyrrole-binding protein, chloroplastic				MA_185230g0010	AT2G07170.1	TORTIFOLIA1-like protein 2	MA_424555g0010	AT4G35920.2	protein MID1-COMPLEMENTING ACTIVITY 1 isoform X1				MA_10601g0010	AT5G16750.1	transducin beta-like protein 3	MA_761424g0010		Peptidase C45, acyl-coenzyme A:6-aminopenicillanic acid acyl-transferase	MA_10436933g0030	AT3G47500.1	cyclic dof factor 3	MA_863320g0010	AT1G02800.1
MA_123902g0010	AT1G63800.1	ubiquitin-conjugating enzyme E2-23 kDa				MA_20537g0010	AT1G02065.1	squamosa promoter-binding-like protein 14	MA_204527g0010	AT3G14200.1	dnaJ homolog subfamily B member 6 isoform X3	MA_21155g0010	AT3G22220.2	zinc finger protein	MA_36342g0010	AT2G34730.1	WPP domain-associated protein	MA_40805g0010	AT1G69220.1	serine/threonine protein kinase	MA_9208g0010	AT3G43120.1	auxin-responsive protein SAUR32-like	MA_9384g0020	AT3G49170.1	pentatricopeptide repeat-containing protein At5g04780-like				MA_186154g0010	AT2G20790.1	AP-5 complex subunit mu	MA_42556g0010	AT3G60160.1	putative ABC transporter C family member 15 isoform X1				MA_106112g0010	AT5G15710.1	F-box/kelch-repeat protein At5g15710-like	MA_7675g0010	AT5G48800.1	BTB/POZ domain-containing protein At5g48800	MA_10436965g0010	AT1G26810.1	hydroxyproline O-galactosyltransferase GALT3	MA_8691g0010	AT4G16260.1
MA_125231g0010	AT5G24330.1	histone-lysine N-methyltransferase ATXR6				MA_221964g0010	AT3G02460.1	ecotropic viral integration site 5 protein homolog	MA_206687g0010	AT4G13270.1	Late embryogenesis abundant protein	MA_22288g0010	AT5G13960.1	histone-lysine N-methyltransferase, H3 lysine-9 specific SUVH4 isoform X1	MA_37876g0020	AT5G13960.1	KRYPTONITE	MA_412953g0010		serine/threonine-protein kinase fray2-like isoform X1	MA_92689g0020	AT4G16110.1	two-component response regulator ORR21-like isoform X2	MA_95157g0010	AT5G09820.2	probable plastid-lipid-associated protein 7, chloroplastic				MA_19024g0010		peroxisome biogenesis protein 1	MA_45377g0010	AT3G59030.1	protein DETOXIFICATION 41-like				MA_10721g0010	AT4G02750.1	pentatricopeptide repeat-containing protein At4g02750	MA_838305g0010	AT1G63850.1	BTB/POZ domain-containing protein At1g63850-like	MA_10437086g0010	AT3G02460.2	EVI5-like protein isoform X1	MA_910351g0010	AT2G23210.1
MA_125461g0010	AT2G22720.3	protein spt2-like				MA_23842g0010	AT5G40010.1	AAA-ATPase ASD, mitochondrial-like	MA_21440g0010	AT2G47460.1	transcription repressor MYB6-like	MA_25230g0020	AT1G03350.1	BSD domain-containing protein 1-like	MA_387142g0010		putative DNA-directed DNA polymerase	MA_444980g0010	AT1G64080.1	probable membrane-associated kinase regulator 2	MA_93151g0010	AT1G13420.1	cytosolic sulfotransferase 12-like	MA_95261g0010	AT1G11290.1	pentatricopeptide repeat-containing protein At1g20230				MA_19916g0010	AT4G12700.1	calcium ion-binding protein	MA_45917g0010	AT4G01960.1	hypothetical protein CFOL_v3_15179				MA_107340g0010	AT5G54970.1	Peptidyl-prolyl cis-trans isomerase	MA_87289g0010	AT2G47900.3	TUB-transcription factor 14	MA_10437265g0020	AT3G11930.2	universal stress protein A-like protein	MA_92161g0010	AT3G04890.1
MA_12746g0010	AT1G69440.1	protein argonaute 7				MA_25074g0010	AT5G48250.1	zinc finger protein CONSTANS-LIKE 10-like	MA_218732g0010	AT1G28190.1	DUF4228 domain-containing protein	MA_26114g0010	AT1G09530.2	basic helix-loop-helix family protein-like protein	MA_3891g0010	AT3G02150.2	transcription factor TCP5	MA_45290g0020	AT3G48770.1	putative histidine kinase-like ATPase domain-containing protein	MA_938669g0010	AT3G56950.1	probable aquaporin SIP2-1	MA_955237g0010		Oxygen evolving enhancer protein 3				MA_201315g0010	AT4G00900.1	calcium-transporting ATPase, endoplasmic reticulum-type-like	MA_46843g0010	AT2G34190.1	nucleobase-ascorbate transporter 2				MA_107356g0010	AT3G23330.1	pentatricopeptide repeat-containing protein At3g24000, mitochondrial	MA_9108314g0010	AT5G03240.3	polyubiquitin 11-like	MA_104711g0010	AT5G16940.2	centromere protein V	MA_92757g0010	AT5G04480.1
MA_129769g0010	AT1G27530.1	ubiquitin-fold modifier-conjugating enzyme 1				MA_25928g0010	AT3G10390.1	protein FLOWERING LOCUS D	MA_22140g0010	AT4G38620.1	putative transcription factor MYB4	MA_26306g0010	AT1G02040.1	zinc finger protein ZAT9-like	MA_41185g0010		transcription factor-like protein DPB isoform X2	MA_45786g0010	AT3G53810.1	L-type lectin-domain containing receptor kinase VIII.2-like	MA_94287g0010	AT3G49950.1	scarecrow-like protein 32	MA_96860g0010	AT5G57180.2	protein CHLOROPLAST IMPORT APPARATUS 2-like				MA_20230g0010	AT3G14270.1	1-phosphatidylinositol-3-phosphate 5-kinase FAB1B	MA_482951g0010	AT1G27970.1	nuclear transport factor 2				MA_10816g0010	AT3G01930.2	protein NUCLEAR FUSION DEFECTIVE 4	MA_9168g0010	AT1G16860.1	SHOU4L	MA_105242g0010	AT1G58410.1	Disease resistance protein	MA_951138g0010	AT3G54690.1
MA_132866g0010	AT1G75440.1	probable ubiquitin-conjugating enzyme E2 18				MA_27060g0010	AT5G03840.1	CEN-like protein 1	MA_23239g0010	AT5G58490.1	cinnamoyl-CoA reductase 1-like	MA_2814g0010	AT3G48160.2	E2F transcription factor-like E2FE	MA_41906g0020	AT2G19270.1	proline-rich protein PRCC	MA_4797g0010	AT3G53570.4	serine/threonine-protein kinase AFC3 isoform X1	MA_95717g0010	AT1G19350.3	BES1/BZR1 homolog protein 4-like isoform X1							MA_20414g0010	AT2G37960.2	CAX-interacting protein 4	MA_523740g0010	AT4G10770.1	oligopeptide transporter 7				MA_108808g0010	AT5G46680.1	putative pentatricopeptide repeat-containing protein At4g17915	MA_92309g0010	AT3G62980.1	protein TRANSPORT INHIBITOR RESPONSE 1-like	MA_105452g0010	AT2G20630.1	probable protein phosphatase 2C 28	MA_96852g0010	AT5G08380.1
MA_132879g0030	AT1G21770.1	acetyltransferase At1g77540				MA_28507g0010	AT2G44900.1	protein ARABIDILLO 1	MA_236818g0010		dnaJ homolog subfamily C member 18	MA_282843g0010	AT5G04560.2	transcriptional activator DEMETER	MA_43083g0010	AT5G48330.2	ultraviolet-B receptor UVR8	MA_4952g0010	AT4G36180.1	probable LRR receptor-like serine/threonine-protein kinase At4g36180	MA_97130g0010	AT4G23750.2	ethylene-responsive transcription factor CRF2							MA_20584g0010	AT2G07170.1	TORTIFOLIA1-like protein 2	MA_53546g0010	AT3G18200.1	WAT1-related protein At5g07050				MA_108g0010		ribosomal RNA-processing protein 8	MA_92473g0030	AT4G29120.1	probable 3-hydroxyisobutyrate dehydrogenase-like 2, mitochondrial	MA_105622g0010		protein with ubiquitin conjugating enzyme domain	MA_98513g0010	AT2G28470.1
MA_13363g0010	AT1G79000.1	histone acetyltransferase HAC1-like				MA_290245g0010	AT5G66870.1	LOB domain-containing protein 6	MA_26630g0010	AT1G14340.1	binding partner of ACD11 1	MA_28961g0020	AT1G68920.2	transcription factor bHLH49 isoform X1	MA_447146g0010	AT5G19400.2	protein SMG7-like	MA_52346g0010	AT5G26230.1	probable membrane-associated kinase regulator 1	MA_98095g0010	AT1G72570.1	AP2-like ethylene-responsive transcription factor ANT							MA_205961g0010	AT4G29260.1	acid phosphatase 1	MA_53909g0010	AT4G17970.1	aluminum-activated malate transporter 12-like				MA_109016g0010	AT4G02750.1	pentatricopeptide repeat-containing protein At2g03880, mitochondrial	MA_9308767g0010	AT1G70320.1	E3 ubiquitin-protein ligase UPL1 isoform X1	MA_105806g0010	AT1G01120.1	3-ketoacyl-CoA synthase 11
MA_134260g0010	AT5G43810.2	protein argonaute 10				MA_29512g0010	AT4G07410.1	U3 small nucleolar RNA-associated protein 4 homolog	MA_278205g0010		transitional endoplasmic reticulum ATPase	MA_3312g0010	AT3G57300.1	DNA helicase INO80 isoform X1	MA_46635g0010	AT3G61460.1	E3 ubiquitin-protein ligase RHA1B-like	MA_554003g0010	AT2G42390.1	glucosidase 2 subunit beta	MA_99004g0020	AT4G37650.1	ENDODERMAL-AMYLOPLAST LESS 1							MA_209704g0010	AT5G25500.1	exosome complex exonuclease	MA_54284g0010	AT4G39700.1	heavy metal-associated isoprenylated plant protein 20-like				MA_111347g0010	AT3G45020.1	Ribosomal protein L18/L5	MA_932090g0010	AT3G05200.1	E3 ubiquitin-protein ligase ATL6	MA_10592g0020	AT5G48130.1	BTB/POZ domain-containing protein At5g48130
MA_136209g0010	AT4G00990.1	transcription factor jumonji (JmjC) domain protein				MA_3176g0010	AT1G65480.1	flowering locus T-like protein	MA_29255g0010	AT1G03440.1	probable leucine-rich repeat receptor-like protein kinase At1g35710	MA_33471g0010	AT3G10800.1	bZIP transcription factor 17-like	MA_467537g0010	AT5G22470.1	poly [ADP-ribose] polymerase 3	MA_5664g0010	AT3G20830.1	serine/threonine-protein kinase UCN	MA_99608g0010	AT5G13200.1	abscisic acid responsive protein							MA_213967g0010	AT3G55480.2	AP3-complex subunit beta-A	MA_54753g0010	AT1G22150.1	sulfate transporter 1.2-like				MA_112066g0010	AT4G13650.1	pentatricopeptide repeat-containing protein At3g24000, mitochondrial	MA_9371025g0010	AT5G50260.1	Thiol protease	MA_107771g0010	AT1G22940.1	thiamine biosynthetic bifunctional enzyme TH1, chloroplastic isoform X2
MA_137856g0010	AT2G46020.1	ATP-dependent helicase BRM				MA_3338g0010	AT5G23150.1	ENHANCER OF AG-4 protein 2 isoform X1	MA_30848g0010	AT4G13480.1	Myb-related protein	MA_33471g0020	AT2G40950.1	bZIP transcription factor 17-like	MA_476218g0010	AT5G16040.1	ultraviolet-B receptor UVR8-like	MA_58210g0010	AT1G07590.1	pentatricopeptide repeat-containing protein At1g07590, mitochondrial										MA_22044g0010	AT2G02040.1	protein NRT1/ PTR FAMILY 8.3-like	MA_548894g0010	AT1G10390.2	nuclear pore complex protein NUP98A-like				MA_112985g0010	AT3G56570.1	ribosomal lysine N-methyltransferase 3				MA_107903g0010	AT2G30110.1	ubiquitin-activating enzyme E1 2
MA_138058g0010	AT5G04240.1	probable lysine-specific demethylase ELF6 isoform X2				MA_33576g0010	AT5G53020.1	interaptin-like isoform X1	MA_31294g0010	AT1G26480.1	14-3-3 protein 7-like	MA_335624g0020	AT5G29000.4	protein PHOSPHATE STARVATION RESPONSE 1 isoform X1	MA_49149g0010	AT4G18820.1	protein STICHEL-like 3	MA_58502g0020	AT1G75640.1	probable LRR receptor-like serine/threonine-protein kinase At4g36180										MA_22853g0010	AT5G58000.1	reticulon-like protein B21	MA_5688g0010	AT3G15410.1	plant intracellular Ras-group-related LRR protein 6 isoform X1				MA_113276g0030		cysteine--tRNA ligase, cytoplasmic isoform X1				MA_108401g0020	AT5G47750.1	protein kinase PINOID 2
MA_138402g0020	AT1G16890.3	ubiquitin-conjugating enzyme E2 36				MA_36094g0010	AT2G16405.1	WD repeat-containing protein 13	MA_3160g0010	AT5G36930.1	putative TIR/NBS/LRR disease resistance protein	MA_371398g0010	AT5G24450.1	general transcription factor 3C polypeptide 5-like isoform X1	MA_495749g0010	AT3G15150.1	E3 SUMO-protein ligase MMS21	MA_64117g0010	AT5G65700.2	leucine-rich repeat receptor-like serine/threonine-protein kinase BAM1										MA_23766g0010	AT1G76850.1	Exocyst complex component SEC5A	MA_6507g0010	AT2G27810.2	nucleobase-ascorbate transporter 12-like				MA_114496g0010	AT5G50320.1	Elongator complex protein 3				MA_109402g0010	AT1G63220.1	elicitor-responsive protein 3
MA_139275g0010	AT4G14920.1	Acyl-CoA N-acyltransferase with RING/FYVE/PHD-type zinc finger protein				MA_3665g0010	AT5G26660.1	Transcription factor MYB86	MA_327255g0010	AT1G69550.1	protein SUPPRESSOR OF npr1-1, CONSTITUTIVE 1-like	MA_37441g0010	AT2G38970.1	zinc finger protein	MA_52310g0010	AT2G06040.1	DNA repair protein rhp7 isoform X1	MA_654296g0010	AT2G34930.1	LRR receptor-like serine/threonine-protein kinase FLS2										MA_23891g0010	AT1G35720.1	annexin D1	MA_65845g0010	AT5G06530.1	ABC transporter G family member 22 isoform X1				MA_114548g0010	AT5G49020.1	probable histone-arginine methyltransferase 1.3				MA_10g0010	AT5G47000.1	peroxidase 65
MA_14080g0020	AT3G61740.2	histone-lysine N-methyltransferase ATX4-like				MA_37605g0010	AT3G18730.1	protein TONSOKU isoform X2	MA_342462g0010	AT4G24180.1	thaumatin-like protein 1b	MA_38472g0010	AT4G00730.1	homeobox-leucine zipper protein ANTHOCYANINLESS 2-like isoform X2	MA_5296g0010	AT5G67020.1	ATP-dependent 6-phosphofructokinase	MA_65983g0010	AT1G26650.1	Son of sevenless										MA_252180g0010	AT5G62290.2	chloride conductance regulatory protein ICln	MA_66252g0010	AT1G18010.1	UNC93-like protein 1				MA_115424g0010	AT5G40140.1	U-box domain-containing protein 38				MA_110270g0010	AT3G09640.2	L-ascorbate peroxidase 2, cytosolic
MA_141135g0010	AT2G25170.1	CHD3-type chromatin-remodeling factor PICKLE				MA_381604g0010	AT1G65910.1	NAC domain-containing protein 86-like isoform X2	MA_3484g0010	AT2G23620.1	methylesterase 3-like	MA_3942g0010	AT4G35040.1	basic leucine zipper 23	MA_54149g0010	AT1G76950.1	PH, RCC1 and FYVE domains-containing protein 1-like	MA_6618g0020	AT2G47010.2	PREDICTED: uncharacterized protein LOC104607157										MA_256082g0010	AT1G71440.1	tubulin-folding cofactor E	MA_6646g0010	AT5G27690.1	Heavy metal-associated domain containing protein				MA_115605g0010		Nuclear RNA-splicing-associated protein				MA_110350g0010	AT1G78750.1	thioredoxin-like protein
MA_14457g0020	AT5G21030.1	protein argonaute 4A				MA_38710g0010	AT5G03840.1	flowering locus T-like protein	MA_355252g0010	AT4G26090.1	probable disease resistance protein At4g27220	MA_40034g0010	AT5G03040.3	protein IQ-DOMAIN 1	MA_58036g0010	AT4G14700.1	origin of replication complex subunit 1A-like	MA_662135g0010	AT2G31880.1	leucine-rich repeat receptor-like serine/threonine/tyrosine-protein kinase SOBIR1										MA_26383g0010	AT3G06720.2	importin subunit alpha-1-like isoform X2	MA_68437g0010	AT5G44370.1	probable anion transporter 5				MA_115621g0010	AT4G30610.1	serine carboxypeptidase 24				MA_110777g0010	AT1G73340.1	C72B1_PINTARecName: Full=Abietadienol/abietadienal oxidase; Short=PtAO; AltName: Full=Cytochrome P450 720B1; AltName: Full=Cytochrome P450 CYPA
MA_14897g0020	AT4G22140.1	chromatin remodeling protein EBS				MA_400747g0010	AT1G65480.1	flowering locus T	MA_3648g0010	AT1G69240.1	putative methylesterase 11, chloroplastic	MA_407206g0010	AT2G26580.2	YABBY transcription factor	MA_5849g0010	AT4G21070.1	protein BREAST CANCER SUSCEPTIBILITY 1 homolog isoform X1	MA_682g0010	AT5G48740.1	probable LRR receptor-like serine/threonine-protein kinase At5g48740										MA_27336g0010	AT5G48520.1	AUGMIN subunit 3	MA_689129g0010	AT1G21460.1	bidirectional sugar transporter SWEET1				MA_117774g0010	AT4G18750.1	pentatricopeptide repeat-containing protein DOT4, chloroplastic				MA_111367g0010	AT5G03870.1	Glutaredoxin family protein
MA_15897g0010	AT1G05490.1	SNF2 domain-containing protein CLASSY 3-like				MA_40205g0010	AT1G65480.1	flowering locus T-like protein	MA_3706g0020	AT1G80920.1	chaperone protein dnaJ 8, chloroplastic-like	MA_4076g0010	AT1G01260.3	transcription factor bHLH13	MA_60015g0010	AT1G71865.1	DNA helicase	MA_69583g0010	AT5G10720.1	histidine kinase 5										MA_2850g0020	AT1G20050.1	probable 3-beta-hydroxysteroid-Delta(8),Delta(7)-isomerase	MA_69894g0010	AT1G78130.1	protein spinster homolog 3 isoform X1				MA_118036g0010	AT1G03100.1	pentatricopeptide repeat-containing protein At1g03100, mitochondrial				MA_1125g0010	AT1G71695.1	peroxidase 12
MA_159234g0010	AT5G67240.1	small RNA degrading nuclease 1-like				MA_41006g0010	AT5G11260.1	transcription factor HY5	MA_3719g0010	AT3G58050.1	uncharacterized protein LOC18439326	MA_41289g0010	AT5G49700.1	AT-hook motif nuclear-localized protein 23-like	MA_62407g0010	AT5G15920.1	structural maintenance of chromosomes protein 5	MA_70255g0010	AT4G01660.1	protein ABC transporter 1, mitochondrial										MA_286659g0010	AT3G10180.1	kinesin-like protein KIN-7I isoform X1	MA_7125g0010	AT1G33780.1	upf0301 protein				MA_118288g0010	AT4G17100.1	poly(U)-specific endoribonuclease-B				MA_1160810g0010	AT1G01540.2	probable receptor-like protein kinase At5g18500
MA_159389g0010	AT1G69440.1	protein argonaute 2				MA_41364g0010		CLAVATA3/ESR (CLE)-related protein 40-like	MA_390528g0010	AT5G36930.1	putative TIR/NBS/LRR disease resistance protein	MA_431428g0010	AT2G28105.1	Replication factor A	MA_63144g0010	AT1G54200.1	protein BIG GRAIN 1-like A	MA_7398g0010	AT2G01830.1	histidine kinase 4-like										MA_28961g0010	AT1G11250.1	syntaxin of plant 12A	MA_75238g0010	AT1G78130.1	Major facilitator superfamily protein				MA_119799g0010	AT2G41640.1	EGF domain-specific O-linked N-acetylglucosamine transferase-like				MA_1167820g0010	AT1G67730.1	very-long-chain 3-oxoacyl-CoA reductase 1-like
MA_16089g0010	AT2G02760.1	Ubiquitin-conjugating enzyme E2 2				MA_41437g0010	AT2G24530.1	Transcriptional coactivator Hfi1/Transcriptional adapter 1	MA_394599g0010	AT3G04720.1	PR-4 protein	MA_436410g0010	AT1G35660.1	Tetratricopeptide-like helical domain containing protein	MA_63871g0010	AT5G54520.1	WD repeat-containing protein 25	MA_74539g0010	AT1G65380.1	leucine-rich repeat receptor-like protein CLAVATA2										MA_30032g0010	AT1G22050.1	membrane-anchored ubiquitin-fold protein 6	MA_77075g0010	AT2G26650.1	potassium channel AKT1-like				MA_121102g0010	AT4G02750.1	pentatricopeptide repeat-containing protein At1g56690, mitochondrial-like isoform X1				MA_117035g0010	AT4G12310.1	geraniol 8-hydroxylase-like
MA_161177g0010	AT1G69440.1	protein argonaute 7 isoform X1				MA_423098g0010	AT4G01037.1	protein ROOT PRIMORDIUM DEFECTIVE 1	MA_40312g0010	AT5G08750.2	E3 ubiquitin-protein like	MA_44257g0010	AT1G23965.1	transcription factor	MA_6619g0010	AT1G44110.1	Cyclin-A1-1 like	MA_74741g0010	AT3G59480.1	probable fructokinase-4										MA_301324g0010	AT5G12010.1	putative nuclease HARBI1	MA_77536g0010	AT4G39700.1	heavy metal-associated isoprenylated plant protein 23				MA_12187g0010	AT4G02750.1	SSTPR				MA_118524g0020	AT3G13020.1	hAT transposon superfamily protein
MA_161973g0010	AT1G69440.1	protein argonaute 7				MA_423393g0010	AT1G53090.2	protein SPA1-RELATED 3	MA_40975g0010	AT1G61560.1	MLO protein homolog 1-like	MA_455618g0010	AT5G04050.1	nuclear intron maturase 3, mitochondrial	MA_668448g0010		probable serine/threonine-protein kinase cdc7	MA_7868g0010	AT1G69430.1	Son of sevenless										MA_30167g0010	AT2G41350.2	AUGMIN subunit 1	MA_78005g0010	AT3G10600.1	CATIONIC AMINO ACID TRANSPORTER 7				MA_122851g0010	AT3G22470.1	PENTATRICOPEPTIDE REPEAT 3				MA_11973g0010	AT3G15355.1	ubiquitin-conjugating enzyme 25, E2-like protein
MA_16217g0020		Agenet domain containing protein				MA_424g0010	AT5G10970.1	protein LATE FLOWERING	MA_41233g0010		predicted protein	MA_459791g0010	AT5G60200.1	dof zinc finger protein DOF5.6	MA_6911g0010	AT1G74260.1	probable phosphoribosylformylglycinamidine synthase, chloroplastic/mitochondrial	MA_8069g0010	AT1G03080.1	protein NETWORKED 1A										MA_31023g0010	AT5G65770.3	protein CROWDED NUCLEI 1 isoform X1	MA_78440g0010	AT1G16010.3	MAGNESIUM TRANSPORTER 2				MA_123220g0010	AT3G53260.1	phenylalanine ammonia-lyase				MA_120757g0010	AT1G17550.1	probable protein phosphatase 2C 53
MA_163915g0010	AT1G31280.1	protein argonaute 2				MA_46923g0010	AT1G15340.1	methyl-CpG-binding domain-containing protein 11-like	MA_41531g0010		probable disease resistance protein At4g27220	MA_47307g0010	AT4G04450.1	probable WRKY transcription factor 47	MA_69432g0010	AT1G79050.1	DNA repair protein recA homolog 1, chloroplastic	MA_8216011g0010	AT1G18390.2	LEAF RUST 10 DISEASE-RESISTANCE LOCUS RECEPTOR-LIKE PROTEIN KINASE-like 1.2 isoform X2										MA_37513g0010	AT4G32620.2	DNA mismatch repair MSH6	MA_83286g0010	AT2G16990.2	hippocampus abundant transcript-like protein 1				MA_124088g0010	AT2G40650.1	pre-mRNA-splicing factor 38				MA_122910g0010	AT4G28940.1	bark storage protein A
MA_165746g0010	AT2G16390.1	protein CHROMATIN REMODELING 35-like isoform X1				MA_4742g0010	AT1G18100.1	MFT2-like protein	MA_427366g0010	AT5G23570.1	protein suppressor of gene silencing 3-like	MA_4761g0020	AT4G37850.1	transcription factor bHLH18-like	MA_73031g0010	AT5G38110.1	probable histone chaperone ASF1A	MA_827530g0010	AT1G06730.1	probable fructokinase-1										MA_40204g0010	AT3G10640.1	vacuolar protein sorting-associated protein 60.1-like	MA_856g0010	AT5G19410.1	ABC transporter G family member 23				MA_12483g0010	AT5G56260.1	putative 4-hydroxy-4-methyl-2-oxoglutarate aldolase 3				MA_12503g0010		alcohol dehydrogenase-like 4
MA_16939g0010	AT1G32070.3	acetyltransferase NSI				MA_47952g0010	AT5G61850.1	LEAFY 3	MA_448625g0010	AT5G23570.1	protein SUPPRESSOR OF GENE SILENCING 3 isoform X2	MA_494569g0010		hypothetical protein 0_5341_01, partial	MA_75204g0010	AT4G21585.1	endonuclease 4 isoform X1	MA_83844g0010		sensory histidine protein kinase										MA_408691g0010	AT1G69870.1	protein NRT1/ PTR FAMILY 2.11-like	MA_86436g0010	AT3G50170.1	UPF0481 protein At3g47200-like				MA_12545g0010	AT2G21090.1	pentatricopeptide repeat-containing protein At2g21090				MA_125673g0010	AT1G22040.1	F-box/kelch-repeat protein At1g22040
MA_173651g0020	AT4G19020.1	DNA (cytosine-5)-methyltransferase CMT2-like				MA_488729g0010	AT1G21050.1	protein MIZU-KUSSEI 1	MA_458264g0010		SPX and EXS domain-containing protein 1-like isoform X1	MA_4997g0010	AT3G24490.1	trihelix transcription factor ASIL1	MA_7608g0020	AT4G19600.1	cyclin-T1-4 isoform X2	MA_87371g0010	AT1G67580.2	cyclin-dependent kinase G-2										MA_41124g0010	AT4G02070.1	DNA mismatch repair protein MSH6	MA_88051g0010	AT3G54450.1	protein NRT1/ PTR FAMILY 5.10-like				MA_126002g0010	AT2G22070.1	pentatricopeptide repeat-containing protein At4g37170				MA_126789g0010	AT5G17540.1	HXXXD-type acyl-transferase family protein
MA_17785g0010	AT1G58025.3	bromodomain testis-specific protein				MA_52027g0010	AT1G20980.1	squamosa promoter-binding-like protein 14	MA_46983g0010	AT5G42510.1	dirigent-like protein	MA_50175g0010	AT3G60520.1	Zinc finger, FYVE/PHD-type	MA_774057g0010		DNA replication ATP-dependent helicase/nuclease DNA2	MA_876077g0010	AT1G63430.2	protein MALE DISCOVERER 2-like isoform X1										MA_414505g0010	AT3G10180.1	kinesin-like protein KIN-7O isoform X1	MA_896264g0010	AT4G22200.1	potassium channel AKT2/3 isoform X2				MA_126425g0010	AT5G16860.1	pentatricopeptide repeat-containing protein At5g16860				MA_129620g0010	AT1G56500.1	NHL repeat-containing protein 2 isoform X1
MA_18041g0010	AT5G42400.1	histone-lysine N-methyltransferase ATXR7 isoform X1				MA_54929g0010	AT5G24930.1	constans-like 1	MA_480656g0010	AT1G61300.1	probable disease resistance protein At5g63020	MA_52085g0010	AT3G07340.1	transcription factor bHLH63-like isoform X2	MA_77969g0010	AT1G56580.1	SMALLER WITH VARIABLE BRANCHES	MA_903114g0010	AT1G68780.1	piriformospora indica-insensitive protein 2-like										MA_42352g0020	AT3G19870.1	AP-5 complex subunit beta-like protein	MA_9001403g0010	AT3G08650.2	putative zinc transporter At3g08650				MA_126444g0010	AT1G15110.2	CDP-diacylglycerol--serine O-phosphatidyltransferase 1				MA_12998g0010	AT2G46660.1	cytochrome P450 78A9-like
MA_18372g0010	AT5G63950.1	protein CHROMATIN REMODELING 24				MA_55625g0010	AT1G65480.1	FLOWERING LOCUS T	MA_487701g0010	AT4G13270.1	Late embryogenesis abundant protein, LEA-14	MA_5288g0010	AT3G17100.2	transcription factor bHLH148-like	MA_8028g0010	AT4G15890.1	condensin-2 complex subunit D3	MA_91728g0010	AT5G19010.1	mitogen-activated protein kinase 15 isoform X1										MA_42423g0010	AT1G52780.1	uncharacterized protein LOC18425033	MA_90245g0010	AT4G13420.1	potassium transporter 5-like				MA_129249g0010		THUMP domain-containing protein 3-like isoform X2				MA_131537g0010	AT5G23530.1	probable carboxylesterase 18
MA_18506g0010	AT3G52560.1	ubiquitin-conjugating enzyme E2 variant 1D				MA_57007g0010	AT1G17455.2	protein ELF4-LIKE 4-like	MA_491888g0010	AT4G09000.1	14-3-3-like protein A	MA_54295g0010	AT5G04940.2	histone-lysine N-methyltransferase, H3 lysine-9 specific SUVH1-like	MA_8045470g0010	AT5G67320.1	F-box-like/WD repeat-containing protein TBL1XR1	MA_92892g0010	AT3G25560.1	protein NSP-INTERACTING KINASE 3										MA_449g0030	AT1G18370.1	kinesin-like protein KIN-7A isoform X1	MA_923474g0010	AT1G22990.1	heavy metal-associated isoprenylated plant protein 20-like				MA_129805g0010	AT4G39530.1	pentatricopeptide repeat-containing protein At3g63370				MA_13389g0020	AT1G16800.1	P-loop containing nucleoside triphosphate hydrolases superfamily protein
MA_18873g0010	AT2G36060.1	UBIQUITIN E2 VARIANT 1C				MA_577946g0010	AT2G32950.1	E3 ubiquitin-protein ligase COP1 isoform X1	MA_50509g0010	AT3G58480.1	IQ domain-containing protein IQM2-like	MA_55337g0010	AT2G37630.1	transcription factor AS1-like	MA_831562g0010	AT1G26840.1	origin of replication complex subunit 6	MA_9362485g0010	AT2G19470.1	casein kinase I-like										MA_4574g0010	AT2G25355.1	putative exosome complex component rrp40	MA_93277g0010	AT4G08700.1	probable purine permease 11				MA_12986g0010	AT4G02750.1	pentatricopeptide repeat-containing protein At4g02750				MA_136167g0010	AT3G19970.1	transmembrane protein 53 isoform X1
MA_19029g0010	AT4G02020.1	Histone-lysine N-methyltransferase EZ1				MA_61304g0010	AT4G35930.1	F-box protein At4g35930-like	MA_51891g0010	AT1G24620.1	probable calcium-binding protein CML25	MA_5608g0010	AT5G54630.1	PREDICTED: uncharacterized protein LOC104585747	MA_854125g0010	AT1G55040.1	zinc finger protein	MA_9461995g0010	AT3G51990.1	serine/threonine-protein kinase-like protein At3g51990										MA_467104g0010	AT5G16280.2	trafficking protein particle complex subunit 8 isoform X1	MA_945815g0010	AT1G73020.2	Anoctamin-like protein				MA_131302g0010	AT4G31850.1	pentatricopeptide repeat-containing protein At4g31850, chloroplastic				MA_136989g0010	AT2G46570.1	laccase-6 isoform X2
MA_194786g0010	AT1G75440.1	probable ubiquitin-conjugating enzyme E2 18				MA_61955g0010	AT5G60530.1	Root cap	MA_52700g0010	AT1G07400.1	17.4 kDa class I heat shock protein-like	MA_570300g0010		transcription factor bHLH121	MA_8570337g0010	AT3G27520.1	cryptic loci regulator	MA_94930g0010	AT3G26510.4	Squamosa promoter-binding-like protein										MA_476377g0010	AT1G55550.1	kinesin-like protein KIN-14T isoform X1	MA_9467g0010	AT3G23200.1	CASP-like protein 5A2				MA_131610g0010	AT2G13600.1	pentatricopeptide repeat-containing protein At4g01030, mitochondrial				MA_138049g0020	AT2G19570.1	cytidine deaminase 1-like
MA_20586g0020	AT4G11560.1	Bromo adjacent homology (BAH) domain				MA_64269g0010	AT3G12810.1	protein PHOTOPERIOD-INDEPENDENT EARLY FLOWERING 1-like isoform X1	MA_5313g0010	AT1G34370.1	protein SENSITIVE TO PROTON RHIZOTOXICITY 1	MA_6195g0010	AT2G45250.1	histone H3.v1	MA_8855g0010	AT3G05670.1	PHD and RING finger domain-containing protein C126.07c-like	MA_9553g0010	AT1G36990.1	Serine/threonine-protein kinase										MA_4765g0010	AT4G02530.1	thylakoid lumenal 16.5 kDa protein, chloroplastic	MA_94706g0010	AT1G52380.1	nuclear pore complex protein NUP50A-like isoform X1				MA_13321g0030	AT4G12640.1	flowering time control protein FPA-like isoform X1				MA_138287g0010	AT3G52950.2	CBS domain-containing protein CBSCBSPB3
MA_218767g0010	AT5G22750.1	putative SWI/SNF-related matrix-associated actin-dependent regulator of chromatin subfamily A member 3-like 2 isoform X1				MA_655133g0010	AT5G19740.1	probable glutamate carboxypeptidase LAMP1	MA_531422g0010	AT5G03890.1	PADRE protein up-regulated after infection by S. sclerotiorum	MA_63450g0010	AT2G37520.1	DNA binding protein, putative	MA_88982g0010	AT5G11300.1	cyclin-A3-1-like isoform X2	MA_97559g0020	AT3G48750.1	cell division control protein 2 homolog 1 isoform X3										MA_48578g0010	AT3G44050.1	kinesin-like protein KIN-12E	MA_98848g0030	AT1G53210.1	sodium/calcium exchanger NCL				MA_135424g0010	AT5G16860.1	pentatricopeptide repeat-containing protein At5g16860				MA_141759g0010	AT3G17390.1	S-adenosylmethionine synthase
MA_22275g0020	AT1G79020.1	enhancer of polycomb homolog 2-like				MA_66255g0010	AT5G15310.1	transcription factor MYB16	MA_53373g0010	AT3G13540.1	myb-related protein 308-like	MA_635g0010	AT3G47620.1	transcription factor TCP14-like	MA_91494g0010	AT5G01630.1	protein BREAST CANCER SUSCEPTIBILITY 2 homolog B isoform X1													MA_49086g0010	AT3G56190.1	alpha-soluble NSF attachment protein-like	MA_9905630g0010	AT1G55910.1	zinc transporter 11				MA_136464g0010	AT1G60000.1	28 kDa ribonucleoprotein, chloroplastic				MA_14337g0010	AT5G06460.1	Ubiquitin-activating enzyme E1 2
MA_2332g0020	AT3G62900.1	CW-type Zinc Finger, putative isoform 1				MA_69211g0010	AT1G01550.2	protein BPS1, chloroplastic-like	MA_5353g0010	AT5G28540.1	luminal-binding protein 5	MA_67841g0010	AT5G11590.1	Ethylene-responsive transcription factor ERF034	MA_945965g0010	AT3G51280.1	protein POLLENLESS 3-LIKE 2-like													MA_49336g0010	AT1G21480.2	probable beta-1,4-xylosyltransferase IRX10	MA_99694g0010	AT4G06534.1	SPla/RYanodine receptor SPRY				MA_137324g0010	AT2G42520.1	DEAD-box ATP-dependent RNA helicase 37-like				MA_14663g0020	AT3G48280.1	cytochrome P450 CYP736A12-like
MA_24533g0010	AT2G47210.1	SWR1-complex protein 4				MA_7048g0010	AT1G65480.1	FT-like protein	MA_5374g0010	AT1G46264.1	heat stress transcription factor B-4b-like	MA_68024g0010	AT1G21200.1	sequence-specific DNA binding transcription factor	MA_9461665g0010	AT5G12900.1	IRK-interacting protein													MA_50111g0010	AT3G16060.1	kinesin-like protein KIN-13B	MA_9981270g0010		DREPP plasma membrane polypeptide				MA_137828g0010	AT2G30870.1	glutathione S-transferase-like				MA_155905g0010	AT2G25680.1	molybdate transporter 1
MA_26178g0010	AT4G13460.2	histone-lysine N-methyltransferase, H3 lysine-9 specific SUVH1-like				MA_71728g0010	AT5G61380.1	pseudo response regulator 1	MA_549065g0010	AT4G13270.1	Late embryogenesis abundant protein	MA_682940g0010		Transcription factor SUM-1	MA_953686g0010	AT1G08840.2	DNA replication ATP-dependent helicase/nuclease DNA2-like isoform X1													MA_50450g0010	AT5G55230.2	65-kDa microtubule-associated protein 1							MA_138190g0010	AT1G11290.1	pentatricopeptide repeat-containing protein DOT4, chloroplastic				MA_15820g0010	AT3G14420.2	peroxisomal (S)-2-hydroxy-acid oxidase
MA_26597g0010	AT1G19330.2	Histone deacetylase complex subunit SAP30/SAP30-like				MA_720135g0010	AT1G65480.1	flowering locus T	MA_59830g0010	AT1G80080.1	protein TOO MANY MOUTHS	MA_70076g0010	AT5G03510.1	zinc finger protein ZAT9-like	MA_95546g0010	AT1G67580.2	Cyclin-dependent kinase G-2													MA_50635g0010		protein KINESIN LIGHT CHAIN-RELATED 3 isoform X1							MA_13906g0010	AT2G04240.2	probable E3 ubiquitin-protein ligase XERICO				MA_16047g0010	AT1G64040.1	serine/threonine-protein phosphatase PP1 isoform X2
MA_27424g0010	AT5G35330.3	methyl-CpG-binding domain-containing protein 2				MA_72252g0010	AT1G65480.1	flowering locus T-like protein	MA_60133g0010		retrovirus-related Pol polyprotein from transposon TNT 1-94	MA_712558g0010		Aphid transmission protein	MA_95689g0010	AT5G66290.1	Monopolin complex subunit LRS4													MA_51020g0020	AT1G71790.1	probable F-actin-capping protein subunit beta							MA_140162g0010	AT3G01170.1	Ribosomal protein L34Ae				MA_162652g0010	AT3G08900.1	alpha-1,4-glucan-protein synthase [UDP-forming] 2
MA_27753g0010	AT5G11340.1	N-alpha-acetyltransferase 50				MA_7261g0010	AT3G12720.1	transcription factor MYB46-like	MA_6194g0020	AT2G25560.1	dnaJ homolog subfamily C member 14-like	MA_7537g0010	AT5G60200.1	dof zinc finger protein DOF5.6	MA_958327g0010	AT5G13690.1	alpha-N-acetylglucosaminidase													MA_51406g0010	AT2G46550.1	transmembrane protein							MA_140260g0010	AT1G54130.1	probable GTP diphosphokinase RSH2, chloroplastic				MA_16474g0010	AT3G16560.1	probable protein phosphatase 2C 40
MA_2974g0010	AT4G36800.2	NEDD8-conjugating enzyme Ubc12				MA_72639g0010	AT1G15340.1	methyl-CpG-binding domain-containing protein 11-like	MA_629244g0010	AT3G62700.1	ABC transporter C family member 14-like	MA_7848375g0010	AT5G65640.2	Transcription factor bHLH93	MA_95974g0010	AT1G79740.1	uncharacterized protein LOC110643214													MA_531108g0010	AT1G73090.1	Kinesin-like protein							MA_140500g0010	AT3G06610.1	huntingtin-interacting protein K				MA_1654g0020	AT3G58500.1	serine/threonine-protein phosphatase PP2A-2 catalytic subunit
MA_31624g0010	AT1G31280.1	protein argonaute 7				MA_733886g0010	AT5G59560.2	protein sensitivity to red light reduced 1	MA_63850g0010	AT4G21970.1	nucleosome-remodeling factor subunit BPTF	MA_81710g0010	AT2G45680.1	transcription factor TCP9	MA_9598742g0010	AT1G57680.2	ADP-ribosyl cyclase/cyclic ADP-ribose hydrolase													MA_549g0010	AT2G22500.1	mitochondrial uncoupling protein 5-like							MA_14068g0020	AT5G53460.3	glutamate synthase 1 [NADH], chloroplastic isoform X1				MA_165926g0020	AT1G73340.1	ABIETANE DITERPENE OXIDASE 1
MA_34414g0010	AT1G55790.1	PREDICTED: uncharacterized protein At4g26485				MA_74653g0010	AT3G18010.1	wuschel related homeobox 1	MA_6399g0010	AT1G67340.1	F-box protein At1g67340	MA_83232g0010	AT3G57500.1	transcription factor RBF1-like	MA_97664g0010	AT4G22970.2	separase isoform X2													MA_575381g0010	AT5G65250.1	Myb-like protein							MA_140786g0010	AT1G13570.1	F-box/FBD/LRR-repeat protein At1g13570-like isoform X1				MA_166600g0010	AT1G64190.1	6-phosphogluconate dehydrogenase, decarboxylating 2, chloroplastic
MA_3551g0010	AT1G03150.1	N-terminal acetyltransferase B complex catalytic subunit NAA20				MA_75070g0010	AT4G36920.2	homeotic APETALA2 protein	MA_66695g0010	AT5G02010.1	rop guanine nucleotide exchange factor 7-like	MA_845170g0010	AT2G47450.1	signal recognition particle 43 kDa protein, chloroplastic	MA_99205g0020	AT1G67320.2	probable DNA primase large subunit													MA_5829g0010	AT1G78110.1	troponin T, skeletal muscle-like							MA_1408g0010	AT4G03000.2	putative E3 ubiquitin-protein ligase RF298				MA_167897g0010	AT2G38700.1	MEVALONATE 5-DIPHOSPHATE DECARBOXYLASE 1
MA_36244g0010	AT3G42670.1	SNF2 domain-containing protein CLASSY 2-like				MA_77200g0010	AT2G28500.1	LOB domain-containing protein 1-like	MA_692795g0010	AT3G61250.1	transcription factor MYB41	MA_86900g0010		predicted protein	MA_99496g0010	AT5G48390.1	TPR repeat-containing protein ZIP4													MA_58991g0010	AT4G33590.1	Glycosyltransferase family 61 protein							MA_141281g0010	AT3G59410.1	eIF-2-alpha kinase GCN2-like isoform X1				MA_1682g0010	AT1G76460.1	RNA-binding protein 24-like isoform X1
MA_37406g0010	AT3G14740.2	protein Jade-1				MA_7861g0010	AT1G65480.1	Protein FLOWERING LOCUS T	MA_696786g0010	AT2G17880.1	chaperone protein dnaJ 11, chloroplastic-like	MA_88386g0010		transcription termination factor MTERF8, chloroplastic																MA_59794g0010		Neurofilament heavy polypeptide							MA_14214g0010	AT5G55560.1	probable serine/threonine-protein kinase WNK11				MA_176417g0010	AT1G75290.1	isoflavone reductase-like protein
MA_37588g0020	AT4G32620.2	Histone-lysine N-methyltransferase ATX2				MA_795128g0010	AT3G57670.1	zinc finger protein WIP2-like	MA_697287g0010	AT4G39870.2	oxidation resistance protein 1	MA_8865g0010	AT1G32240.1	probable transcription factor KAN2 isoform X3																MA_6197040g0010	AT1G18990.1	probable myosin-binding protein 5 isoform X1							MA_14659g0010	AT4G02750.1	pentatricopeptide repeat-containing protein At5g04780-like				MA_176955g0010	AT2G36060.1	ubiquitin-conjugating enzyme E2 variant 1D isoform X1
MA_37876g0010	AT5G13960.1	histone-lysine N-methyltransferase, H3 lysine-9 specific SUVH4 isoform X1				MA_81442g0010	AT5G03840.1	TERMINAL FLOWER 1	MA_759345g0010		Cysteine-rich TM module stress tolerance	MA_88831g0010	AT5G01310.1	transcription factor bHLH140																MA_63721g0010	AT4G33625.1	vacuole protein							MA_14934g0010	AT3G54860.2	vacuolar protein-sorting-associated protein 33 homolog				MA_178498g0010	AT1G65480.1	flowering locus T-like protein
MA_3890g0010	AT3G22430.1	protein SUPPRESSOR OF GENE SILENCING 3 homolog				MA_833777g0010	AT1G07900.1	LOB domain-containing protein 1-like	MA_77700g0010	AT5G24660.1	ribonuclease Y-like	MA_90792g0010	AT4G37080.3	transcription factor																MA_65035g0010	AT4G34320.1	UPF0496 protein At4g34320-like							MA_150733g0010	AT5G48570.1	peptidyl-prolyl cis-trans isomerase FKBP62-like				MA_18397g0010	AT3G20060.1	Ubiquitin-conjugating enzyme E2 20
MA_39570g0010	AT3G05040.1	protein HASTY 1				MA_8873395g0010	AT2G46080.1	protein BPS1, chloroplastic-like	MA_81359g0010	AT3G10120.1	DUF4228 domain-containing protein	MA_9135164g0010	AT3G06590.2	transcription factor bHLH148-like																MA_653619g0010	AT2G28620.1	kinesin-like protein KIN-5D isoform X1							MA_150992g0010	AT1G69440.1	protein argonaute 7				MA_184879g0010	AT5G60570.1	F-box/kelch-repeat protein At5g60570-like
MA_39759g0010	AT5G05080.2	ubiquitin-conjugating enzyme E2 22				MA_8980g0010	AT1G01720.1	NAC domain-containing protein 68-like	MA_8147g0020	AT1G22640.1	tannin-related R2R3 MYB transcription factor	MA_91633g0010	AT5G08630.1	DDT domain-containing protein DDB_G0282237 isoform X1																MA_66099g0010	AT4G17240.1	Paramyosin like							MA_15122g0010	AT3G57230.1	MADS-box transcription factor 23-like				MA_18503g0010	AT3G02750.2	probable protein phosphatase 2C 52
MA_39802g0010	AT5G59380.1	methyl-CpG-binding domain-containing protein 5-like				MA_9051g0010	AT3G16857.1	two-component response regulator ORR21-like	MA_82160g0010	AT2G04030.2	heat shock protein 90-5, chloroplastic-like	MA_92522g0010	AT3G50870.1	GATA transcription factor 19-like																MA_69608g0010	AT3G08600.1	uncharacterized protein Pyn_21424							MA_15709g0010		histone gene transcript 5 hairpin-binding				MA_185360g0010	AT5G05340.1	cationic peroxidase 1
MA_411073g0010	AT3G46580.1	methyl-CpG-binding domain-containing protein 5-like				MA_913707g0010	AT5G57360.2	FKF1-LIKE PROTEIN 2	MA_8348g0030	AT1G61180.2	disease resistance protein At4g27190-like	MA_9263088g0010		SANT/Myb domain																MA_7040g0020	AT3G23670.1	kinesin-like protein KIN12B isoform X2							MA_15798g0010	AT4G26900.1	imidazole glycerol phosphate synthase hisHF, chloroplastic				MA_185523g0020	AT2G23910.1	cinnamoyl-CoA reductase 1-like
MA_41907g0020	AT3G01460.1	methyl-CpG-binding domain-containing protein 9-like				MA_91393g0010	AT3G54650.1	F-box/LRR-repeat protein 17	MA_83g0010	AT5G04720.1	probable disease resistance protein At4g33300	MA_9275657g0010	AT1G26620.1	DUF863 domain-containing protein																MA_70550g0010		protein GRIP-like isoform X2							MA_158232g0010	AT1G15760.1	Sterile alpha motif domain-containing protein				MA_18653g0010	AT2G29380.1	probable protein phosphatase 2C 24
MA_41932g0010	AT1G69440.1	protein argonaute 7				MA_91896g0010	AT1G48410.3	protein argonaute 1-like	MA_84234g0020	AT1G80130.1	putative tetratricopeptide repeat (TPR)-like superfamily protein	MA_93646g0010	AT5G53440.1	zinc finger CCCH domain-containing protein 13-like isoform X1																MA_71106g0010		Ankyrin repeat, PH and SEC7 domain containing protein							MA_159434g0010		queuine tRNA-ribosyltransferase catalytic subunit 1-like isoform X2				MA_19018g0010	AT5G21105.1	L-ascorbate oxidase-like
MA_41933g0010		RNA-dependent RNA polymerase 1-like				MA_932683g0010	AT3G11540.1	probable UDP-N-acetylglucosamine--peptide N-acetylglucosaminyltransferase SPINDLY	MA_8588927g0010	AT4G10430.3	transmembrane protein 120 homolog	MA_9374017g0010	AT3G02940.1	transcription factor MYB39-like																MA_7129g0010	AT4G28310.1	microtubule-associated protein							MA_160010g0010	AT4G15475.1	RADIATION SENSITIVE 7B				MA_194712g0010	AT1G63940.4	monodehydroascorbate reductase
MA_424432g0010	AT3G12810.1	protein PHOTOPERIOD-INDEPENDENT EARLY FLOWERING 1 isoform X1				MA_9463512g0010	AT4G35550.1	WUSCHEL homeobox protein	MA_8741625g0010	AT5G36930.2	TMV resistance protein N	MA_94115g0010	AT5G54930.1	WASH complex subunit 1-like																MA_727g0010	AT3G10180.1	kinesin-like protein KIN-7O							MA_16120g0010	AT2G45660.1	MADS-box protein SOC1				MA_20140g0010	AT1G03650.1	putative ribosomal-protein-alanine acetyltransferase
MA_4299g0010	AT5G63110.1	histone deacetylase 6				MA_95226g0010	AT3G61250.1	transcription factor MYB41	MA_8750226g0010	AT5G42500.1	dirigent-like protein	MA_9456975g0010	AT3G12810.1	protein PHOTOPERIOD-INDEPENDENT EARLY FLOWERING 1																MA_73740g0010	AT1G03475.1	oxygen-dependent coproporphyrinogen-III oxidase, chloroplastic							MA_161913g0010	AT4G13650.1	pentatricopeptide repeat-containing protein At4g13650 isoform X2				MA_202815g0010	AT4G19230.2	abscisic acid 8'-hydroxylase 3-like
MA_4534g0010	AT1G50410.1	helicase-like transcription factor CHR28 isoform X2				MA_95674g0010	AT2G45660.1	MADS-box protein SOC1	MA_8819148g0010	AT1G24020.2	PR10 protein	MA_95218g0010	AT4G32010.1	B3 domain-containing transcription repressor VAL2-like isoform X1																MA_74264g0020	AT2G32240.1	myosin heavy chain, skeletal muscle							MA_162241g0010	AT2G40650.1	pre-mRNA-splicing factor 38				MA_20351g0010	AT5G09430.1	monoacylglycerol lipase ABHD6
MA_47814g0010	AT5G63110.1	histone deacetylase 19 isoform X1				MA_96853g0010	AT3G11440.1	transcription factor GAMYB	MA_9321189g0010		NB-ARC domain	MA_9556g0010	AT4G08150.1	homeobox transcription factor KN1																MA_7436374g0010	AT5G12250.1	beta-tubulin							MA_16226g0010	AT3G03580.1	pentatricopeptide repeat-containing protein At3g24000, mitochondrial-like				MA_20561g0020	AT2G24580.1	probable sarcosine oxidase
MA_4873g0010	AT1G18335.1	N-alpha-acetyltransferase 40				MA_98483g0010	AT3G04070.2	NAC transcription factor 56-like	MA_93698g0010	AT1G23390.1	F-box/kelch-repeat protein At3g24760	MA_96110g0010	AT2G06530.1	vacuolar protein sorting-associated protein 2 homolog 1																MA_77036g0010	AT5G26980.2	syntaxin-43 isoform X2							MA_164547g0010	AT2G13600.1	pentatricopeptide repeat-containing protein At2g13600-like				MA_207070g0010	AT1G23740.1	2-methylene-furan-3-one reductase-like
MA_491453g0010	AT2G02090.1	Protein CHROMATIN REMODELING 19				MA_98943g0010	AT3G16830.1	protein TPR2-like	MA_9582908g0010	AT1G06050.1	protein ENHANCED DISEASE RESISTANCE 2-like	MA_96570g0010	AT3G58850.1	transcription factor PAR2-like																MA_81771g0010	AT4G32190.1	putative leucine-rich repeat-containing protein DDB_G0290503 isoform X2							MA_1653g0010	AT5G14080.1	pentatricopeptide repeat-containing protein At5g14080				MA_207985g0020		F-box/kelch-repeat protein At1g80440-like
MA_57449g0010	AT4G00830.2	RNA-binding (RRM/RBD/RNP motifs) family protein				MA_9957327g0010		embryo-abundant protein	MA_98205g0010	AT5G46170.1	F-box protein At5g46170	MA_96585g0010	AT1G63650.3	basic helix-loop-helix protein A isoform X2																MA_834796g0010	AT4G33650.1	dynamin-related protein 3A-like							MA_17103g0010	AT4G04940.1	U3 small nucleolar RNA-associated protein 21 homolog				MA_209062g0010		Aminoglycoside phosphotransferase
MA_60018g0010	AT5G14620.1	DNA (cytosine-5)-methyltransferase DRM2-like isoform X1				MA_99656g0010	AT2G23470.1	protein root UVB sensitive 4 isoform X1	MA_9873718g0020	AT1G27170.1	TMV resistance protein N-like																			MA_83892g0010	AT2G26180.1	protein IQ-DOMAIN 1							MA_172355g0010	AT4G10110.1	RNA-binding protein 7				MA_22553g0010	AT5G23940.1	BAHD acyltransferase DCR
MA_604033g0010	AT2G23740.2	histone-lysine N-methyltransferase SUVR5				MA_9969507g0010	AT4G00060.1	MATERNAL EFFECT EMBRYO ARREST 44																						MA_84133g0010	AT4G35470.1	plant intracellular Ras-group-related LRR protein 4-like							MA_173603g0010	AT1G72550.2	phenylalanine--tRNA ligase beta subunit, cytoplasmic				MA_23160g0010	AT5G59480.1	putative pyridoxal phosphatase
MA_62987g0010	AT2G37520.1	Increased DNA methylation 1																												MA_8474g0010	AT3G20300.1	PREDICTED: uncharacterized protein LOC100245205							MA_17452g0010	AT4G15770.1	60S ribosome subunit biogenesis protein NIP7 homolog				MA_24597g0010		predicted protein
MA_637235g0010	AT5G14620.1	DNA (cytosine-5)-methyltransferase DRM2-like isoform X1																												MA_866921g0010	AT1G49890.1	QWRF motif-containing protein 2-like isoform X1							MA_175359g0010	AT5G55840.1	putative pentatricopeptide repeat-containing protein At1g12700, mitochondrial isoform X1				MA_24622g0010	AT4G24050.1	NAD(P)-binding Rossmann-fold superfamily protein
MA_64225g0010	AT3G54460.1	F-box protein At3g54460																												MA_8738382g0010	AT5G66030.1	protein GRIP isoform X2							MA_1754g0010	AT1G77405.1	pentatricopeptide repeat-containing protein At1g77405				MA_24895g0010	AT2G24580.1	FAD-dependent oxidoreductase family protein
MA_64770g0010	AT1G61040.1	protein RTF1 homolog																												MA_8932955g0010	AT1G71440.1	tubulin-folding cofactor E							MA_175688g0010	AT3G23330.1	pentatricopeptide repeat-containing protein At4g21065-like				MA_25142g0010	AT4G22530.1	putative methyltransferase DDB_G0268948
MA_657554g0010	AT1G79020.1	Enhancer of polycomb-like transcription factor protein																												MA_89836g0010	AT1G01500.1	Erythronate-4-phosphate dehydrogenase family protein							MA_175842g0010	AT5G09250.1	RNA polymerase II transcriptional coactivator KIWI				MA_2584g0010	AT1G72770.3	probable protein phosphatase 2C 53
MA_6793g0020	AT3G22590.1	protein CDC73 homolog																												MA_8989g0010		GGL domain							MA_1763g0010	AT5G21160.1	la-related protein 1A				MA_266310g0010	AT2G23910.1	cinnamoyl-CoA reductase 1-like
MA_6817717g0010	AT2G19260.1	RING/FYVE/PHD zinc finger superfamily protein, putative isoform 2																												MA_902507g0010	AT5G26770.1	synaptonemal complex protein 1-like							MA_177169g0010	AT1G33480.1	RING-H2 finger protein ATL7				MA_27230g0010	AT1G10280.1	Insulin-degrading enzyme
MA_72126g0010	AT4G33510.1	phospho-2-dehydro-3-deoxyheptonate aldolase 1, chloroplastic-like																												MA_90341g0010	AT1G16630.1	PREDICTED: uncharacterized protein LOC103705346 isoform X1							MA_1773g0020	AT3G46510.1	U-box domain-containing protein 1-like				MA_27749g0010	AT3G03780.3	5-methyltetrahydropteroyltriglutamate--homocysteine methyltransferase 2
MA_74605g0010	AT5G61780.1	TUDOR-SN PROTEIN 2																												MA_90828g0010	AT4G01400.2	conserved oligomeric Golgi complex subunit 4							MA_17763g0010	AT1G76940.1	nuclear speckle RNA-binding protein A-like				MA_27855g0010	AT5G54080.2	homogentisate 1,2-dioxygenase
MA_75004g0010	AT3G15790.1	methyl-CpG-binding domain-containing protein 11-like																												MA_9195168g0010	AT1G01500.1	C-terminal binding protein AN							MA_181281g0010	AT3G07760.2	F17A17.10 protein				MA_27877g0010	AT4G13400.1	uncharacterized protein LOC110707836
MA_77020g0010	AT3G03750.2	histone-lysine N-methyltransferase SUVR3																												MA_92132g0010	AT3G06720.2	importin subunit alpha-2							MA_1854g0020	AT1G70700.2	protein TIFY 9-like isoform X1				MA_29607g0010	AT3G06060.1	3-dehydrosphinganine reductase TSC10A-like
MA_790260g0010	AT2G35160.1	histone-lysine N-methyltransferase, H3 lysine-9 specific SUVH6-like																												MA_932160g0010	AT1G55320.1	probable acyl-activating enzyme 18, peroxisomal							MA_185953g0010	AT4G31890.2	U-box domain-containing protein 4-like				MA_30531g0010	AT5G13420.1	Transaldolase 2
MA_7938640g0010	AT4G15730.1	MORC family CW-type zinc finger protein 3-like isoform X1																												MA_93315g0010	AT5G59370.2	actin-12							MA_18853g0010	AT4G03430.1	protein STABILIZED1				MA_33386g0010	AT3G63170.1	fatty-acid-binding protein 1
MA_796543g0010	AT5G23570.1	protein SUPPRESSOR OF GENE SILENCING 3 homolog																												MA_9349488g0010	AT1G05070.1	ELMO2							MA_18996g0010	AT4G33160.1	F-box only protein 13				MA_3395g0010	AT2G30020.1	probable protein phosphatase 2C 25
MA_79681g0010	AT3G54280.1	TATA-binding protein-associated factor BTAF1 isoform X1																												MA_95161g0020	AT1G14060.1	actin cytoskeleton-regulatory complex protein PAN1-like							MA_19869g0010	AT5G20900.1	protein TIFY 9				MA_3486g0010	AT5G66390.1	peroxidase 72-like
MA_8008099g0010	AT1G01040.1	endoribonuclease Dicer homolog 1																												MA_97999g0010	AT1G52155.1	Lung seven transmembrane receptor-like							MA_20031g0010	AT3G11960.1	splicing factor 3B subunit 3 isoform X1				MA_381787g0010	AT1G67820.1	probable protein phosphatase 2C 14
MA_803663g0010	AT5G43810.2	protein argonaute 10																												MA_9994682g0010	AT1G03540.1	pentatricopeptide repeat-containing protein At3g46790, chloroplastic-like							MA_20169g0010	AT1G02070.1	probable nuclear hormone receptor HR38				MA_389505g0010	AT5G41761.1	Tegument protein
MA_8232g0010	AT4G38495.1	INO80 complex subunit C																																					MA_20419g0010	AT4G34420.1	nodulation protein H-like isoform X2				MA_4026g0010	AT3G07880.1	rho GDP-dissociation inhibitor 1-like
MA_8462057g0010	AT5G50870.1	ubiquitin-conjugating enzyme E2 27																																					MA_206542g0010	AT2G45660.1	putative MADS box transcription factor PrMADS9				MA_40614g0010	AT1G10430.1	serine/threonine-protein phosphatase PP2A catalytic subunit
MA_85047g0010	AT2G14830.2	histone deacetylase 6																																					MA_20659g0010	AT2G40240.1	pentatricopeptide repeat-containing protein At1g09900-like				MA_4147g0010	AT5G59950.3	THO complex subunit 4A-like
MA_8546g0010	AT3G05430.1	Serine/threonine-protein kinase ATM																																					MA_20787g0010	AT3G54660.1	glutathione reductase, chloroplastic				MA_41988g0020	AT1G64110.1	peroxisome biosynthesis protein PAS1-like isoform X2
MA_86211g0010	AT5G09740.2	histone acetyltransferase of the MYST family 2																																					MA_20825g0010	AT3G61700.2	unknown				MA_42655g0010	AT2G29990.1	Internal alternative NAD(P)H-ubiquinone oxidoreductase A1, mitochondrial
MA_867493g0010	AT1G54390.3	PHD finger protein ING2																																					MA_209924g0010	AT3G20650.2	mRNA cap guanine-N7 methyltransferase 1				MA_4339g0010	AT5G58520.1	probable LIM domain-containing serine/threonine-protein kinase DDB_G0287001
MA_8758739g0010	AT2G32940.1	protein argonaute 16-like																																					MA_21185g0010	AT1G09290.1	hypothetical protein GOBAR_DD35889				MA_437781g0010	AT1G54100.2	aldehyde dehydrogenase family 7 member B4
MA_8801651g0010	AT4G22140.1	chromatin remodeling protein EBS																																					MA_21626g0010	AT5G19350.2	polyadenylate-binding protein RBP47B'-like isoform X1				MA_44472g0010	AT5G64030.1	probable methyltransferase PMT26
MA_88130g0010	AT1G76710.2	histone-lysine N-methyltransferase ASHH1																																					MA_217479g0010	AT2G27610.1	putative pentatricopeptide repeat-containing protein At1g68930				MA_4495g0010	AT5G57300.3	COQ5
MA_887789g0010	AT4G22140.1	chromatin remodeling protein EBS-like isoform X1																																					MA_22423g0010	AT5G13780.1	N-alpha-acetyltransferase daf-31-like				MA_45356g0010	AT5G66390.1	peroxidase 72-like
MA_88843g0010	AT5G49160.1	DNA (cytosine-5)-methyltransferase 1																																					MA_231485g0010	AT1G11650.2	polyadenylate-binding protein RBP45-like isoform X1				MA_45540g0010	AT5G41730.1	mitogen-activated protein kinase kinase kinase 7-like
MA_8935249g0010	AT3G59600.1	DNA-directed RNA polymerases II and V subunit 8A-like																																					MA_2452g0010	AT5G11430.1	SPOC domain-containing protein				MA_4674g0010	AT4G34050.1	caffeoyl-CoA O-methyltransferase-like
MA_897285g0010	AT3G18520.1	histone deacetylase 15																																					MA_27283g0010	AT3G26730.1	RING finger protein 10				MA_469666g0010	AT2G46850.1	probably inactive receptor-like protein kinase At2g46850
MA_8978g0010	AT1G79000.1	histone acetyltransferase HAC1-like isoform X1																																					MA_27482g0020	AT3G13920.2	eukaryotic initiation factor 4A-1-like				MA_4711g0010	AT5G08640.2	flavonol synthase
MA_8986g0010	AT5G50320.1	elongator complex protein 3																																					MA_278458g0010	AT4G02750.1	pentatricopeptide repeat-containing protein At4g02750				MA_482245g0010	AT1G19690.1	protein YeeZ isoform X2
MA_9030577g0010	AT5G61060.2	histone deacetylase 5																																					MA_2854g0010	AT3G18165.1	pre-mRNA-splicing factor SPF27 homolog				MA_491111g0010	AT5G23940.1	BAHD acyltransferase DCR
MA_904197g0010	AT5G23570.1	protein SUPPRESSOR OF GENE SILENCING 3 homolog																																					MA_289g0020	AT1G76810.1	eukaryotic translation initiation factor 5B				MA_4960755g0010	AT2G16760.1	Calcium-dependent phosphotriesterase superfamily protein
MA_916581g0010	AT3G57870.1	SUMO-conjugating enzyme SCE1																																					MA_297123g0010	AT2G13600.1	pentatricopeptide repeat-containing protein At2g13600				MA_50045g0010	AT1G64660.1	methionine gamma-lyase-like
MA_922832g0010	AT3G61590.2	HAWAIIAN SKIRT																																					MA_29862g0010	AT2G22070.1	PPRC				MA_51435g0010	AT5G55260.1	serine/threonine-protein phosphatase PP-X isozyme 2
MA_92628g0020	AT3G46580.1	methyl-CpG-binding domain-containing protein 5-like																																					MA_30632g0020	AT4G02750.1	pentatricopeptide repeat-containing protein At4g14050, mitochondrial-like isoform X1				MA_5246g0010	AT5G54380.1	receptor-like protein kinase THESEUS 1
MA_9285293g0010	AT3G48670.2	factor of DNA methylation 5-like																																					MA_3245g0010	AT5G57020.1	ARABIDOPSIS THALIANA MYRISTOYL-COA				MA_538167g0010	AT5G02230.2	HAD hydrolase, subfamily IA
MA_947346g0010		general transcriptional corepressor CYC8-like isoform X3																																					MA_33151g0010	AT1G18485.1	pentatricopeptide repeat-containing protein At3g63370, chloroplastic				MA_5382g0010	AT2G17845.1	3-oxoacyl-[acyl-carrier-protein] reductase FabG-like
MA_9476g0010		uncharacterized N-acetyltransferase ycf52																																					MA_332015g0010	AT4G02750.1	pentatricopeptide repeat-containing protein At4g02750-like				MA_5449g0010	AT3G10080.1	germin-like protein subfamily 3 member 2
MA_97681g0010	AT4G00990.1	lysine-specific demethylase JMJ25 isoform X3																																					MA_33996g0010	AT1G72410.1	COP1-interacting protein-like protein				MA_5464g0020	AT5G23190.1	cytochrome P450 86B1-like
MA_97739g0010	AT3G44680.1	histone deacetylase 9 isoform X2																																					MA_344969g0010	AT4G25835.1	AAA-ATPase At4g25835-like				MA_55138g0010	AT4G29260.1	acid phosphatase 1-like
MA_9815g0020	AT5G55390.2	protein ENHANCED DOWNY MILDEW 2-like																																											MA_57341g0010	AT1G29900.1	carbamoyl-phosphate synthase large chain, chloroplastic-like
MA_9910264g0010	AT1G79000.2	histone acetyltransferase HAC1-like isoform X1
[truncated: 6 more columns]
