# Supplementary material for: Epitype-inducing temperatures drive DNA methylation changes during somatic embryogenesis in the long-lived gymnosperm Norway spruce
Source: Front Plant Sci. 2023 Jul 20;14:1196806. doi: 10.3389/fpls.2023.1196806 (PMC10399239; doi:10.3389/fpls.2023.1196806)
Supplement: Supplementary file 2 [file Table_2.xlsx]

## Sheet: Table heading
Differentially methylated genes comparing epitypes (warm and cool) of mature embryo parts (basal and apical). Green cells indicate differential methylation in a given methylation context and yellow cells indicate genes differentially methylated regardless how many of the methylation contexts are differentially methylated.

## Sheet: Epigenetic
		BASAL					APICAL
		CHG	CHH	CpG			CHG	CHH	CpG	Pfam	Arabidopsis homolog	Blast2go
DNA methylation	0	0	0	0		0
MA_10214089g0010	1	0	0	MA_10214089g0010		0	0	0	0	PF05063-MT-A70	AT1G19340.1	methyltransferase-like protein 2 isoform X1
MA_10435977g0020	1	MA_10435977g0020	0	MA_10435977g0020		0	0	0	0		AT3G01460.1	methyl-CpG-binding domain-containing protein 9-like
MA_165746g0010	1	MA_165746g0010	0	0		1	MA_165746g0010	0	0	PF00176-SNF2 family N-terminal domain;PF00271-Helicase conserved C-terminal domain;PF04851-Type III restriction enzyme, res subunit;PF13245-Part of AAA domain;PF13401-AAA domain	AT2G16390.1	protein CHROMATIN REMODELING 35-like isoform X1
MA_173651g0020	1	MA_173651g0020	MA_173651g0020	MA_173651g0020		1	MA_173651g0020	0	MA_173651g0020	PF01426-BAH domain	AT4G19020.1	putative chromomethylase
MA_411073g0010	1	0	MA_411073g0010	0		1	MA_411073g0010	MA_411073g0010	0	PF01429-Methyl-CpG binding domain	AT3G46580.1	methyl-CpG-binding domain-containing protein 5-like
MA_41907g0020	1	0	MA_41907g0020	0		1	0	0	MA_41907g0020	PF00130-Phorbol esters/diacylglycerol binding domain (C1 domain);PF00628-PHD-finger;PF02748-Aspartate carbamoyltransferase regulatory chain, metal binding domain;PF05129-Transcription elongation factor Elf1 like;PF08746-RING-like domain;PF12088-Protein of unknown function (DUF3565);PF14070-Putative motility protein	AT3G01460.1
MA_60018g0010	1	MA_60018g0010	0	0		1	MA_60018g0010	0	MA_60018g0010	PF00145-C-5 cytosine-specific DNA methylase	AT5G14620.1	DNA (cytosine-5)-methyltransferase DRM2-like isoform X1
MA_75004g0010	1	MA_75004g0010	MA_75004g0010	0		1	0	MA_75004g0010	0	PF01429-Methyl-CpG binding domain	AT3G15790.1	methyl-CpG-binding domain-containing protein 11-like
MA_7938640g0010	1	0	0	MA_7938640g0010		1	0	0	MA_7938640g0010	PF07496-CW-type Zinc Finger	AT4G15730.1
MA_88843g0010	0	0	0	0		1	0	MA_88843g0010	0	PF00145-C-5 cytosine-specific DNA methylase;PF01426-BAH domain;PF12047-Cytosine specific DNA methyltransferase replication foci domain	AT5G49160.1
MA_92628g0020	1	0	MA_92628g0020	0		0	0	0	0	PF01429-Methyl-CpG binding domain	AT3G46580.1	methyl-CpG-binding domain-containing protein 5-like
MA_9285293g0010	1	MA_9285293g0010	0	0		1	MA_9285293g0010	0	0	PF03468-XS domain;PF03470-XS zinc finger domain	AT3G48670.2	factor of DNA methylation 5-like
MA_9815g0020	1	MA_9815g0020	0	0		1	MA_9815g0020	0	0	PF10960-Protein of unknown function (DUF2762);PF12047-Cytosine specific DNA methyltransferase replication foci domain	AT5G55390.2	protein ENHANCED DOWNY MILDEW 2-like
Histone methylation	0	0	0	0
MA_10215954g0010	1	0	MA_10215954g0010	0		1	0	MA_10215954g0010	0		AT3G56500.1	Set1 complex component ash2 like
MA_10427267g0020	1	0	MA_10427267g0020	0		1	0	MA_10427267g0020	0		AT5G11530.1	protein EMBRYONIC FLOWER 1-like
MA_10429134g0010	1	MA_10429134g0010	0	0		0	0	0	0	PF00130-Phorbol esters/diacylglycerol binding domain (C1 domain);PF00628-PHD-finger;PF07496-CW-type Zinc Finger;PF13831-PHD-finger	AT5G53430.1	histone-lysine N-methyltransferase ATX3
MA_10430676g0010	0	0	0	0		1	0	MA_10430676g0010	0		AT5G11530.1
MA_10432281g0010	1	0	MA_10432281g0010	MA_10432281g0010		1	0	MA_10432281g0010	0	PF00856-SET domain	AT1G24610.1	histone-lysine N-methyltransferase setd3 isoform X1
MA_125231g0010	1	0	MA_125231g0010	0		0	0	0	0	PF00628-PHD-finger;PF00856-SET domain	AT5G24330.1	histone-lysine N-methyltransferase ATXR6
MA_18041g0010	1	0	0	MA_18041g0010		0	0	0	0	PF00856-SET domain;PF02213-GYF domain	AT5G42400.1
MA_2332g0020	1	0	MA_2332g0020	0		1	0	MA_2332g0020	0	PF07496-CW-type Zinc Finger	AT3G62900.1	CW-type Zinc Finger, putative isoform 1
MA_37876g0010	1	0	0	MA_37876g0010		0	0	0	0	PF02182-YDG/SRA domain	AT5G13960.1
MA_57449g0010	1	MA_57449g0010	0	MA_57449g0010		1	0	MA_57449g0010	0	PF00076-RNA recognition motif. (a.k.a. RRM, RBD, or RNP domain);PF01648-4'-phosphopantetheinyl transferase superfamily;PF13893-RNA recognition motif. (a.k.a. RRM, RBD, or RNP domain);PF14259-RNA recognition motif (a.k.a. RRM, RBD, or RNP domain)	AT4G00830.2	RNA-binding (RRM/RBD/RNP motifs) family protein
MA_64770g0010	1	0	MA_64770g0010	0		1	MA_64770g0010	0	MA_64770g0010	PF03126-Plus-3 domain	AT1G61040.1	protein RTF1 homolog
Histone methylation reader	0
MA_10431196g0010	1	0	MA_10431196g0010	0		1	0	MA_10431196g0010	0	PF00628-PHD-finger;PF12165-Domain of unknown function (DUF3594)	AT5G20510.1	PHD finger protein ALFIN-LIKE 4
MA_10431642g0010	1	MA_10431642g0010	0	0		1	MA_10431642g0010	0	0	PF00628-PHD-finger;PF12165-Domain of unknown function (DUF3594)	AT5G20510.1	PHD finger protein ALFIN-LIKE 4
MA_10432521g0010	1	0	MA_10432521g0010	MA_10432521g0010		1	MA_10432521g0010	MA_10432521g0010	0		AT4G25330.1	PREDICTED: uncharacterized protein LOC104587893 isoform X5
MA_10435993g0020	1	MA_10435993g0020	0	0		0	0	0	0	PF00856-SET domain	AT3G56570.1	ribosomal lysine N-methyltransferase 3
MA_10436998g0020	1	MA_10436998g0020	0	0		1	MA_10436998g0020	0	MA_10436998g0020	PF00628-PHD-finger;PF13831-PHD-finger
MA_106792g0010	1	0	MA_106792g0010	0		1	0	MA_106792g0010	0	PF00856-SET domain;PF05033-Pre-SET motif;PF10440-Ubiquitin-binding WIYLD domain	AT3G04380.1
MA_120256g0010	1	0	MA_120256g0010	MA_120256g0010		1	0	MA_120256g0010	MA_120256g0010	PF01426-BAH domain	AT4G22140.1
MA_139275g0010	1	0	MA_139275g0010	0		1	0	MA_139275g0010	0	PF00628-PHD-finger;PF01429-Methyl-CpG binding domain;PF05641-Agenet domain;PF09486-Bacterial type III secretion protein (HrpB7)	AT4G14920.1
MA_16217g0020	1	0	MA_16217g0020	MA_16217g0020		1	0	MA_16217g0020	MA_16217g0020			Agenet domain containing protein
MA_6817717g0010	1	MA_6817717g0010	0	0		1	MA_6817717g0010	0	0	PF07496-CW-type Zinc Finger	AT2G19260.1
MA_8546g0010	1	MA_8546g0010	MA_8546g0010	0		1	0	MA_8546g0010	0	PF00855-PWWP domain	AT3G05430.1	Serine/threonine-protein kinase ATM
Histone demethylation
MA_10432215g0010	1	MA_10432215g0010	MA_10432215g0010	0		0	0	0	0	PF02373-JmjC domain, hydroxylase;PF12937-F-box-like;PF13621-Cupin-like domain	AT5G06550.1	F-box protein At5g06550
MA_10432679g0010	1	MA_10432679g0010	0	MA_10432679g0010		0	0	0	0	PF02373-JmjC domain, hydroxylase;PF13621-Cupin-like domain	AT1G78280.1
MA_138058g0010	1	0	MA_138058g0010	0		1	0	MA_138058g0010	0	PF02373-JmjC domain, hydroxylase;PF02375-jmjN domain	AT5G04240.1	probable lysine-specific demethylase ELF6 isoform X2
Histone acetylation
MA_10432112g0010	1	0	MA_10432112g0010	MA_10432112g0010		1	0	MA_10432112g0010	MA_10432112g0010	PF00583-Acetyltransferase (GNAT) family;PF08445-FR47-like protein;PF13302-Acetyltransferase (GNAT) domain;PF13420-Acetyltransferase (GNAT) domain;PF13508-Acetyltransferase (GNAT) domain;PF13523-Acetyltransferase (GNAT) domain;PF13527-Acetyltransferase (GNAT) domain;PF13673-Acetyltransferase (GNAT) domain;PF13880-ESCO1/2 acetyl-transferase	AT2G06025.1	Acyl-CoA N-acyltransferase protein
MA_10432627g0010	1	0	MA_10432627g0010	MA_10432627g0010		1	MA_10432627g0010	MA_10432627g0010	MA_10432627g0010	PF00583-Acetyltransferase (GNAT) family;PF08445-FR47-like protein;PF13508-Acetyltransferase (GNAT) domain	AT1G24040.2	GNAT domain
MA_10436479g0020	1	0	0	MA_10436479g0020		0	0	0	0	PF00583-Acetyltransferase (GNAT) family;PF01853-MOZ/SAS family;PF10394-Histone acetyl transferase HAT1 N-terminus;PF13508-Acetyltransferase (GNAT) domain	AT5G56740.1	histone acetyltransferase type B catalytic subunit
MA_132879g0030	1	MA_132879g0030	MA_132879g0030	MA_132879g0030		0	0	0	0	PF00583-Acetyltransferase (GNAT) family	AT1G21770.1	acetyltransferase At1g77540
MA_86211g0010	1	0	MA_86211g0010	MA_86211g0010		1	0	MA_86211g0010	MA_86211g0010	PF00385-Chromo (CHRromatin Organisation MOdifier) domain;PF11717-RNA binding activity-knot of a chromodomain	AT5G09740.2	histone acetyltransferase of the MYST family 2
MA_8978g0010	1	MA_8978g0010	0	0		1	MA_8978g0010	0	0	PF00569-Zinc finger, ZZ type;PF00628-PHD-finger;PF02135-TAZ zinc finger;PF08214-Histone acetylation protein	AT1G79000.1	histone acetyltransferase HAC1-like isoform X1
Histone deacetylation
MA_10433245g0010	1	0	0	0		1	MA_10433245g0010	0	0			histone deacetylase 14 isoform X1
MA_10433638g0010	1	0	MA_10433638g0010	0		1	0	MA_10433638g0010	0	PF00850-Histone deacetylase domain	AT4G38130.1	histone deacetylase 19
MA_10436242g0020	1	0	MA_10436242g0020	MA_10436242g0020		1	0	MA_10436242g0020	0			chromodomain-helicase-DNA-binding protein 3 isoform X1
MA_26597g0010	1	0	MA_26597g0010	0		0	0	0	0	PF13867-Sin3 binding region of histone deacetylase complex subunit SAP30	AT1G19330.2	Histone deacetylase complex subunit SAP30/SAP30-like
MA_4299g0010	1	0	MA_4299g0010	0		1	0	MA_4299g0010	MA_4299g0010	PF00850-Histone deacetylase domain	AT5G63110.1	histone deacetylase 6
MA_85047g0010	1	0	MA_85047g0010	0		1	0	MA_85047g0010	0	PF09180-Prolyl-tRNA synthetase, C-terminal	AT2G14830.2
MA_897285g0010	1	MA_897285g0010	0	0		1	MA_897285g0010	0	0	PF00850-Histone deacetylase domain	AT3G18520.1
MA_9030577g0010	1	MA_9030577g0010	0	0		1	MA_9030577g0010	0	0	PF00850-Histone deacetylase domain	AT5G61060.2
Ubiquitination	0	0	0	0		0	0	0	0
MA_10425853g0010	0	0	0	0		1	0	MA_10425853g0010	0	PF00443-Ubiquitin carboxyl-terminal hydrolase;PF02148-Zn-finger in ubiquitin-hydrolases and other protein;PF13423-Ubiquitin carboxyl-terminal hydrolase	AT2G32780.1	ubiquitin carboxyl-terminal hydrolase 2
MA_10426672g0010	1	MA_10426672g0010	MA_10426672g0010	MA_10426672g0010		1	0	MA_10426672g0010	0	PF00179-Ubiquitin-conjugating enzyme;PF05743-UEV domain;PF05773-RWD domain;PF14461-Prokaryotic E2 family B	AT4G27960.2
MA_10428769g0010	1	0	MA_10428769g0010	MA_10428769g0010		1	0	MA_10428769g0010	0	PF00443-Ubiquitin carboxyl-terminal hydrolase;PF00788-Ras association (RalGDS/AF-6) domain;PF00917-MATH domain;PF12436-Ubiquitin-specific protease 7 ;PF13423-Ubiquitin carboxyl-terminal hydrolase	AT5G06600.2
MA_10429134g0020	1	MA_10429134g0020	0	0		1	MA_10429134g0020	MA_10429134g0020	0	PF10408-Ubiquitin elongating factor core	AT5G15400.1	probable ubiquitin conjugation factor E4
MA_10431947g0010	1	MA_10431947g0010	0	0		1	MA_10431947g0010	0	0	PF00179-Ubiquitin-conjugating enzyme;PF05743-UEV domain	AT2G36060.1
MA_10433687g0030	1	0	MA_10433687g0030	0		1	MA_10433687g0030	MA_10433687g0030	MA_10433687g0030		AT5G06460.1	ubiquitin-activating enzyme E1 1
MA_10435569g0010	1	MA_10435569g0010	0	0		1	MA_10435569g0010	0	0	PF00179-Ubiquitin-conjugating enzyme;PF11398-Protein of unknown function (DUF2813)	AT2G16920.1	probable ubiquitin-conjugating enzyme E2 23 isoform X1
MA_10436758g0010	1	0	0	MA_10436758g0010		0	0	0	0	PF00899-ThiF family;PF10585-Ubiquitin-activating enzyme active site	AT5G06460.1	Ubiquitin-activating enzyme E1 2
MA_129769g0010	1	MA_129769g0010	0	0		1	MA_129769g0010	0	0	PF00179-Ubiquitin-conjugating enzyme;PF05773-RWD domain;PF08694-Ubiquitin-fold modifier-conjugating enzyme 1	AT1G27530.1	ubiquitin-fold modifier-conjugating enzyme 1
MA_16089g0010	1	0	MA_16089g0010	MA_16089g0010		0	0	0	0	PF00179-Ubiquitin-conjugating enzyme;PF05773-RWD domain	AT2G02760.1	Ubiquitin-conjugating enzyme E2 2
MA_18506g0010	1	0	0	MA_18506g0010		1	0	0	MA_18506g0010	PF00179-Ubiquitin-conjugating enzyme	AT3G52560.1
MA_18873g0010	1	MA_18873g0010	MA_18873g0010	MA_18873g0010		1	MA_18873g0010	0	MA_18873g0010	PF00179-Ubiquitin-conjugating enzyme	AT2G36060.1	ubiquitin-conjugating enzyme E2 variant 1D
MA_194786g0010	1	MA_194786g0010	0	0		0	0	0	0	PF00179-Ubiquitin-conjugating enzyme;PF05773-RWD domain;PF08694-Ubiquitin-fold modifier-conjugating enzyme 1;PF14461-Prokaryotic E2 family B	AT1G75440.1
MA_2974g0010	1	0	0	MA_2974g0010		1	MA_2974g0010	0	0	PF00179-Ubiquitin-conjugating enzyme	AT4G36800.2	NEDD8-conjugating enzyme Ubc12
MA_39759g0010	1	MA_39759g0010	0	MA_39759g0010		1	MA_39759g0010	0	MA_39759g0010	PF00179-Ubiquitin-conjugating enzyme;PF14461-Prokaryotic E2 family B	AT5G05080.2
MA_8462057g0010	1	0	MA_8462057g0010	0		0	0	0	0	PF00179-Ubiquitin-conjugating enzyme	AT5G50870.1	ubiquitin-conjugating enzyme E2 27
miRNA	0	0	0	0		0	0	0	0
MA_10427196g0010	1	MA_10427196g0010	0	0		0	0	0	0	PF00271-Helicase conserved C-terminal domain;PF06465-Domain of Unknown Function (DUF1087)	AT2G25170.1	chromodomain-helicase-DNA-binding protein 4-like
MA_10427335g0010	1	0	MA_10427335g0010	0		1	0	MA_10427335g0010	0	PF00583-Acetyltransferase (GNAT) family;PF13878-zinc-finger of acetyl-transferase ESCO;PF13880-ESCO1/2 acetyl-transferase	AT4G31400.1	protein CHROMOSOME TRANSMISSION FIDELITY 7
MA_10427776g0010	1	0	MA_10427776g0010	0		1	0	MA_10427776g0010	MA_10427776g0010	PF00628-PHD-finger;PF13831-PHD-finger		increased DNA methylation 1
MA_10428723g0020	1	MA_10428723g0020	0	MA_10428723g0020		1	MA_10428723g0020	0	0		AT5G67240.2	small RNA degrading nuclease 1
MA_10429138g0010	1	MA_10429138g0010	MA_10429138g0010	0		1	0	MA_10429138g0010	0	PF00004-ATPase family associated with various cellular activities (AAA);PF00158-Sigma-54 interaction domain;PF00808-Histone-like transcription factor (CBF/NF-Y) and archaeal histone;PF01078-Magnesium chelatase, subunit ChlI;PF02367-Uncharacterised P-loop hydrolase UPF0079;PF03796-DnaB-like helicase C terminal domain;PF05496-Holliday junction DNA helicase ruvB N-terminus;PF05707-Zonular occludens …	AT5G67630.1	ruvB-like 2
MA_10429659g0010	1	0	MA_10429659g0010	0		1	0	MA_10429659g0010	0	PF01661-Macro domain;PF05063-MT-A70	AT4G10760.1	N6-adenosine-methyltransferase MT-A70-like
MA_10429839g0010	0	0	0	0		1	0	0	MA_10429839g0010	PF00035-Double-stranded RNA binding motif;PF00636-Ribonuclease III domain	AT3G03300.2	endoribonuclease Dicer homolog 2-like
MA_10431208g0010	1	0	0	MA_10431208g0010		1	MA_10431208g0010	MA_10431208g0010	0	PF11732-Transcription- and export-related complex subunit	AT1G24706.2
MA_10434163g0010	1	0	MA_10434163g0010	0		0	0	0	0	PF03468-XS domain;PF03470-XS zinc finger domain	AT5G23570.1	protein SUPPRESSOR OF GENE SILENCING 3
MA_10435131g0010	0	0	0	0		1	MA_10435131g0010	0	0	PF05183-RNA dependent RNA polymerase	AT3G49500.1	RNA-dependent RNA polymerase 6
MA_10435131g0020	1	MA_10435131g0020	0	0		1	MA_10435131g0020	0	0	PF05183-RNA dependent RNA polymerase	AT3G49500.1	RNA-dependent RNA polymerase 6
MA_10435179g0010	1	0	MA_10435179g0010	0		0	0	0	0	PF05127-Helicase;PF08351-Domain of unknown function (DUF1726)	AT1G10490.1	RNA cytidine acetyltransferase 1-like isoform X1
MA_10437251g0020	1	0	0	MA_10437251g0020		1	MA_10437251g0020	0	0	PF08424-NRDE-2, necessary for RNA interference	AT3G17740.1	protein NRDE2 homolog
MA_159234g0010	1	0	0	MA_159234g0010		0	0	0	0	PF00929-Exonuclease;PF01612-3'-5' exonuclease	AT5G67240.1
MA_18372g0010	1	0	0	MA_18372g0010		1	0	0	MA_18372g0010	PF00176-SNF2 family N-terminal domain	AT5G63950.1
MA_34414g0010	0	0	0	0		1	MA_34414g0010	0	0	PF10354-Domain of unknown function (DUF2431)	AT1G55790.1
MA_41933g0010	1	0	MA_41933g0010	0		1	0	MA_41933g0010	0			RNA-dependent RNA polymerase 1-like
MA_74605g0010	1	MA_74605g0010	MA_74605g0010	MA_74605g0010		1	0	MA_74605g0010	MA_74605g0010	PF00565-Staphylococcal nuclease homologue;PF00567-Tudor domain	AT5G61780.1
MA_796543g0010	1	MA_796543g0010	MA_796543g0010	0		1	MA_796543g0010	MA_796543g0010	MA_796543g0010	PF03468-XS domain;PF12022-Domain of unknown function (DUF3510)	AT5G23570.1	protein SUPPRESSOR OF GENE SILENCING 3 homolog
MA_8008099g0010	1	0	MA_8008099g0010	0		1	0	MA_8008099g0010	0	PF00035-Double-stranded RNA binding motif;PF00636-Ribonuclease III domain	AT1G01040.1	endoribonuclease Dicer homolog 1
MA_8758739g0010	1	MA_8758739g0010	0	0		0	0	0	0	PF02171-Piwi domain	AT2G32940.1
MA_8801651g0010	1	0	0	MA_8801651g0010		0	0	0	0	PF01426-BAH domain	AT4G22140.1
MA_8935249g0010	1	0	MA_8935249g0010	0		0	0	0	0	PF03870-RNA polymerase Rpb8	AT3G59600.1
MA_922832g0010	1	0	MA_922832g0010	0		0	0	0	0	PF00646-F-box domain;PF12937-F-box-like;PF13415-Galactose oxidase, central domain	AT3G61590.2
Argonaute	0	0	0	0		0	0	0
MA_10427420g0010	1	MA_10427420g0010	0	0		0	0	0	0	PF02171-Piwi domain	AT1G48410.1
MA_118377g0010	1	MA_118377g0010	MA_118377g0010	0		1	MA_118377g0010	0	0	PF02170-PAZ domain;PF02171-Piwi domain;PF08699-Domain of unknown function (DUF1785)	AT1G48410.1	protein argonaute 1
MA_123150g0010	1	MA_123150g0010	MA_123150g0010	0		1	MA_123150g0010	MA_123150g0010	MA_123150g0010	PF02170-PAZ domain;PF02171-Piwi domain;PF08699-Domain of unknown function (DUF1785);PF12764-Glycine-rich region of argonaut	AT1G69440.1	protein argonaute 7
MA_12746g0010	1	0	MA_12746g0010	0		1	MA_12746g0010	0	0	PF02170-PAZ domain;PF02171-Piwi domain;PF08699-Domain of unknown function (DUF1785)	AT1G69440.1	protein argonaute 7
MA_159389g0010	1	MA_159389g0010	0	MA_159389g0010		1	MA_159389g0010	0	MA_159389g0010	PF02171-Piwi domain	AT1G69440.1	protein argonaute 2
MA_161177g0010	1	MA_161177g0010	0	MA_161177g0010		0	0	0	0	PF02170-PAZ domain;PF02171-Piwi domain	AT1G69440.1
MA_163915g0010	0	0	0	0		1	0	MA_163915g0010	0	PF01517-Hepatitis delta virus delta antigen;PF02170-PAZ domain;PF08699-Domain of unknown function (DUF1785)	AT1G31280.1	protein argonaute 2
MA_31624g0010	1	0	MA_31624g0010	0		1	0	MA_31624g0010	0	PF02170-PAZ domain;PF02171-Piwi domain;PF08699-Domain of unknown function (DUF1785)	AT1G31280.1
MA_41932g0010	1	MA_41932g0010	MA_41932g0010	MA_41932g0010		0	0	0	0	PF02170-PAZ domain;PF02171-Piwi domain;PF08699-Domain of unknown function (DUF1785)	AT1G69440.1	protein argonaute 7
MA_134260g0010	1	0	0	MA_134260g0010		0	0	0	0	PF02171-Piwi domain;PF13430-Domain of unknown function (DUF4112)	AT5G43810.2
MA_803663g0010	1	MA_803663g0010	0	0		0	0	0	0	PF02171-Piwi domain	AT5G43810.2	protein argonaute 10
Chromatin organization	0	0	0	0		0	0	0	0
MA_10430679g0010	1	0	MA_10430679g0010	MA_10430679g0010		1	0	MA_10430679g0010	MA_10430679g0010	PF00628-PHD-finger;PF12165-Domain of unknown function (DUF3594);PF13639-Ring finger domain;PF13923-Zinc finger, C3HC4 type (RING finger);PF14446-Prokaryotic RING finger family 1	AT5G05610.2	PHD finger protein ALFIN-LIKE 1-like
MA_10431106g0020	1	MA_10431106g0020	0	0		0	0	0	0	PF01805-Surp module	AT5G23080.2	G patch domain-containing protein TGH
MA_10434071g0020	1	0	MA_10434071g0020	MA_10434071g0020		1	0	0	MA_10434071g0020	PF01612-3'-5' exonuclease;PF08066-PMC2NT (NUC016) domain	AT5G35910.1	protein RRP6-like 2
MA_14897g0020	1	MA_14897g0020	MA_14897g0020	MA_14897g0020		1	MA_14897g0020	MA_14897g0020	MA_14897g0020	PF01426-BAH domain	AT4G22140.1
MA_218767g0010	1	0	MA_218767g0010	0		0	0	0	0	PF00176-SNF2 family N-terminal domain;PF00270-DEAD/DEAH box helicase;PF04851-Type III restriction enzyme, res subunit;PF08797-HIRAN domain	AT5G22750.1	putative SWI/SNF-related matrix-associated actin-dependent regulator of chromatin subfamily A member 3-like 2 isoform X1
MA_8232g0010	1	0	MA_8232g0010	0		1	0	MA_8232g0010	0	0	AT4G38495.1	INO80 complex subunit C
MA_10429361g0010	1	0	0	MA_10429361g0010		0	0	0	0	PF00176-SNF2 family N-terminal domain;PF00270-DEAD/DEAH box helicase;PF00271-Helicase conserved C-terminal domain;PF00385-Chromo (CHRromatin Organisation MOdifier) domain	AT2G13370.1	protein CHROMATIN REMODELING 5
MA_137856g0010	1	0	0	MA_137856g0010		0	0	0	0	PF00176-SNF2 family N-terminal domain;PF00271-Helicase conserved C-terminal domain;PF11496-Class II histone deacetylase complex subunits 2 and 3	AT2G46020.1	ATP-dependent helicase BRM
MA_79681g0010	0	0	0	0		1	0	0	MA_79681g0010	PF00176-SNF2 family N-terminal domain;PF02985-HEAT repeat;PF12054-Domain of unknown function (DUF3535);PF12755-Vacuolar 14 Fab1-binding region;PF13513-HEAT-like repeat;PF13646-HEAT repeats	AT3G54280.1
Total number	104	44	57	42		78	36	44	27

## Sheet: Chromatin components
		BASAL					APICAL
		CHG	CHH	CpG			CHG	CHH	CpG	Pfam	Arabidopsis homolog	Blast2go
MA_10276706g0010	1	0	MA_10276706g0010	0		1	0	MA_10276706g0010	0	PF07992-Pyridine nucleotide-disulphide oxidoreductase
MA_10426467g0020	1	MA_10426467g0020	MA_10426467g0020	0		1	MA_10426467g0020	MA_10426467g0020	MA_10426467g0020	PF00535-Glycosyl transferase family 2;PF13641-Glycosyltransferase like family 2	AT5G03760.1
MA_10428998g0010	1	MA_10428998g0010	0	MA_10428998g0010		1	MA_10428998g0010	0	0	PF00125-Core histone H2A/H2B/H3/H4;PF00808-Histone-like transcription factor (CBF/NF-Y) and archaeal histone;PF07524-Bromodomain associated	AT2G38880.3	nuclear transcription factor Y subunit B-like isoform X1
MA_10432032g0020	1	MA_10432032g0020	0	0		1	MA_10432032g0020	0	0	PF03477-ATP cone domain	AT2G21790.1	ribonucleoside-diphosphate reductase large subunit-like
MA_10433778g0010	0	0	0	0		1	MA_10433778g0010	0	0	PF00125-Core histone H2A/H2B/H3/H4;PF00808-Histone-like transcription factor (CBF/NF-Y) and archaeal histone;PF02969-TATA box binding protein associated factor (TAF)	AT5G59970.1	histone H4
MA_10515g0010	1	0	MA_10515g0010	MA_10515g0010		1	0	MA_10515g0010	0	PF07496-CW-type Zinc Finger;PF12323-Helix-turn-helix domain;PF13667-ThiC-associated domain	AT5G35330.3	methyl-CpG-binding domain-containing protein 2
MA_12592g0010	1	0	MA_12592g0010	0		0	0	0	0	0	AT2G45250.1	histone H3.v1
MA_141877g0030	1	0	MA_141877g0030	0		0	0	0	0	PF00125-Core histone H2A/H2B/H3/H4;PF00808-Histone-like transcription factor (CBF/NF-Y) and archaeal histone;PF02969-TATA box binding protein associated factor (TAF);PF07524-Bromodomain associated	AT5G59970.1	histone H4-like
MA_158556g0010	1	MA_158556g0010	MA_158556g0010	0		0	0	0	0	PF00317-Ribonucleotide reductase, all-alpha domain;PF02867-Ribonucleotide reductase, barrel domain;PF03477-ATP cone domain;PF13597-Anaerobic ribonucleoside-triphosphate reductase	AT2G21790.1	ribonucleoside-diphosphate reductase large subunit
MA_210262g0010	1	0	MA_210262g0010	0		1	MA_210262g0010	MA_210262g0010	0	PF00538-linker histone H1 and H5 family;PF09372-PRANC domain
MA_38882g0010	1	MA_38882g0010	0	0		0	0	0	0	PF00125-Core histone H2A/H2B/H3/H4;PF00808-Histone-like transcription factor (CBF/NF-Y) and archaeal histone;PF02969-TATA box binding protein associated factor (TAF);PF07524-Bromodomain associated	AT5G59970.1	histone H4-like
MA_465285g0010	1	MA_465285g0010	MA_465285g0010	0		1	MA_465285g0010	0	0	PF00125-Core histone H2A/H2B/H3/H4;PF00808-Histone-like transcription factor (CBF/NF-Y) and archaeal histone;PF02969-TATA box binding protein associated factor (TAF);PF07524-Bromodomain associated	AT5G59970.1	histone H4
MA_52791g0010	1	0	MA_52791g0010	0		1	0	MA_52791g0010	0	PF00125-Core histone H2A/H2B/H3/H4;PF00808-Histone-like transcription factor (CBF/NF-Y) and archaeal histone;PF02269-Transcription initiation factor IID, 18kD subunit;PF07524-Bromodomain associated	AT5G47670.1	CCAAT-box binding factor HAP3-like protein
MA_56411g0010	1	0	MA_56411g0010	0		0	0	0	0	PF00125-Core histone H2A/H2B/H3/H4;PF00808-Histone-like transcription factor (CBF/NF-Y) and archaeal histone	AT5G65360.1	Histone H3.2
MA_7016387g0010	1	0	MA_7016387g0010	0		1	0	MA_7016387g0010	0	PF03759-PRONE (Plant-specific Rop nucleotide exchanger)	AT1G31650.1
MA_74102g0010	1	0	0	MA_74102g0010		1	0	0	MA_74102g0010	PF00125-Core histone H2A/H2B/H3/H4;PF00808-Histone-like transcription factor (CBF/NF-Y) and archaeal histone;PF02969-TATA box binding protein associated factor (TAF);PF07524-Bromodomain associated	AT5G59970.1	histone H4-like
MA_74667g0010	1	0	MA_74667g0010	0		0	0	0	0	PF00125-Core histone H2A/H2B/H3/H4;PF00808-Histone-like transcription factor (CBF/NF-Y) and archaeal histone	AT1G08880.1	Histone H2A
MA_82055g0010	1	0	MA_82055g0010	0		0	0	0	0			Histone RNA stem-loop-binding protein SLBP1/SLBP2
MA_9756g0010	1	0	MA_9756g0010	0		1	0	MA_9756g0010	MA_9756g0010	PF00125-Core histone H2A/H2B/H3/H4;PF00808-Histone-like transcription factor (CBF/NF-Y) and archaeal histone;PF03847-Transcription initiation factor TFIID subunit A;PF09731-Mitochondrial inner membrane protein	AT5G59910.1	histone H2B.3
MA_97951g0010	0	0	0	0		1	MA_97951g0010	0	0	PF00125-Core histone H2A/H2B/H3/H4;PF00808-Histone-like transcription factor (CBF/NF-Y) and archaeal histone;PF02969-TATA box binding protein associated factor (TAF);PF07524-Bromodomain associated	AT5G59970.1
Total number	18	6	14	3		13	7	7	3

## Sheet: Growth and development
		BASAL					APICAL
		CHG	CHH	CpG			CHG	CHH	CpG	Pfam	Arabidopsis homolog	Blast2go
MA_10048467g0010	1	MA_10048467g0010	MA_10048467g0010	0			0	0	0	PF00249-Myb-like DNA-binding domain;PF13921-Myb-like DNA-binding domain	AT5G35550.1	transcription repressor MYB5-like
MA_101463g0010	0	0	0	0		1	0	MA_101463g0010	0	PF00319-SRF-type transcription factor (DNA-binding and dimerisation domain)	AT2G45660.1	MADS-box protein SOC1
MA_101987g0010	1	0	0	MA_101987g0010		0	0	0	0	PF00249-Myb-like DNA-binding domain;PF13921-Myb-like DNA-binding domain	AT2G37630.1	transcription factor AS1
MA_10277514g0010	0	0	0	0		1	MA_10277514g0010	0	0	PF02541-Ppx/GppA phosphatase family	AT5G53860.2
MA_102863g0010	1	MA_102863g0010	MA_102863g0010	MA_102863g0010		1	MA_102863g0010	MA_102863g0010	0	PF01161-Phosphatidylethanolamine-binding protein	AT5G62040.1	Protein MOTHER of FT and TFL1
MA_10317345g0030	1	0	0	MA_10317345g0030		0	0	0	0	PF01426-BAH domain;PF05879-Root hair defective 3 GTP-binding protein (RHD3);PF09720-Putative addiction module component	AT1G72960.1	protein ROOT HAIR DEFECTIVE 3-like
MA_10344604g0010	1	MA_10344604g0010	MA_10344604g0010	0		1	MA_10344604g0010	MA_10344604g0010	0	PF00046-Homeobox domain	AT2G33880.1
MA_10364181g0050	1	MA_10364181g0050	0	MA_10364181g0050		1	MA_10364181g0050	0	0	PF04434-SWIM zinc finger		Zinc finger, SWIM-type
MA_1038617g0010	1	0	MA_1038617g0010	MA_1038617g0010		0	0	0	0	PF07985-SRR1	AT5G59560.2	protein sensitivity to red light reduced 1
MA_10426858g0010	1	0	MA_10426858g0010	0		0	0	0	0
MA_10426861g0010	0	0	0	0		1	MA_10426861g0010	0	0	PF10536-Plant mobile domain	AT1G48120.1
MA_10427005g0010	1	MA_10427005g0010	0	0		1	MA_10427005g0010	0	0	PF02171-Piwi domain	AT1G69440.1
MA_10428135g0010	1	0	MA_10428135g0010	MA_10428135g0010		1	0	MA_10428135g0010	0	PF12874-Zinc-finger of C2H2 type		zinc finger RNA-binding protein-like
MA_10428924g0010	1	MA_10428924g0010	0	0		1	MA_10428924g0010	0	MA_10428924g0010	PF00560-Leucine Rich Repeat;PF12799-Leucine Rich repeats (2 copies);PF13306-Leucine rich repeats (6 copies);PF13504-Leucine rich repeat;PF13516-Leucine Rich repeat;PF13855-Leucine rich repeat	AT5G01720.1	F-box/LRR-repeat protein 3
MA_10429369g0010	1	MA_10429369g0010	MA_10429369g0010	MA_10429369g0010		1	MA_10429369g0010	MA_10429369g0010	0	PF00149-Calcineurin-like phosphoesterase;PF09423-PhoD-like phosphatase;PF12850-Calcineurin-like phosphoesterase superfamily domain;PF14008-Iron/zinc purple acid phosphatase-like protein C	AT3G07130.1	purple acid phosphatase 23
MA_10429775g0010	1	MA_10429775g0010	0	0		1	MA_10429775g0010	0	0		AT2G46240.1	bag family molecular chaperone regulator 6
MA_10430209g0020	1	0	MA_10430209g0020	0		1	MA_10430209g0020	MA_10430209g0020	0	PF00106-short chain dehydrogenase;PF01073-3-beta hydroxysteroid dehydrogenase/isomerase family;PF01370-NAD dependent epimerase/dehydratase family;PF02719-Polysaccharide biosynthesis protein;PF04321-RmlD substrate binding domain;PF05368-NmrA-like family;PF07993-Male sterility protein;PF08659-KR domain;PF13460-NADH(P)-binding	AT5G42800.1	dihydroflavonol 4-reductase
MA_10430220g0010	1	0	0	MA_10430220g0010		0	0	0	0	PF00249-Myb-like DNA-binding domain;PF13921-Myb-like DNA-binding domain	AT3G23250.1
MA_10430567g0010	1	0	MA_10430567g0010	0		1	0	MA_10430567g0010	0			casein kinase 1-like protein HD16
MA_10431337g0020	1	MA_10431337g0020	0	0		1	MA_10431337g0020	0	0		AT2G38280.2	AMP deaminase isoform X1
MA_10431516g0010	0	0	0	0		0	0	0	0	PF02104-SURF1 family	AT3G17910.1
MA_10432142g0010	1	MA_10432142g0010	0	MA_10432142g0010		0	0	0	0	PF09733-VEFS-Box of polycomb protein	AT5G51230.3
MA_10435304g0010	1	MA_10435304g0010	MA_10435304g0010	0		0	0	0	0	PF03171-2OG-Fe(II) oxygenase superfamily;PF14226-non-haem dioxygenase in morphine synthesis N-terminal	AT3G51240.1	naringenin,2-oxoglutarate 3-dioxygenase
MA_10435431g0020	1	MA_10435431g0020	MA_10435431g0020	0		1	0	MA_10435431g0020	0	PF06203-CCT motif	AT5G41380.1	CONSTANS-like protein
MA_10436059g0010	1	MA_10436059g0010	0	MA_10436059g0010		1	0	MA_10436059g0010	0		AT3G03150.1
MA_10436067g0010	1	0	MA_10436067g0010	0		1	0	MA_10436067g0010	0		AT2G41350.1	AUGMIN subunit 1
MA_10436087g0020	1	MA_10436087g0020	0	0		0	0	0	0		AT2G27230.2	transcription factor LHW-like
MA_105123g0010	1	0	MA_105123g0010	0		1	0	MA_105123g0010	0		AT1G80133.1
MA_105182g0010	0	0	0	0		1	0	0	MA_105182g0010	PF01161-Phosphatidylethanolamine-binding protein	AT5G03840.1
MA_105216g0020	1	0	MA_105216g0020	0		0	0	0	0		AT3G63500.1
MA_10677g0020	1	0	MA_10677g0020	0		1	0	MA_10677g0020	MA_10677g0020		AT5G11530.1
MA_107207g0010	1	MA_107207g0010	MA_107207g0010	0		1	MA_107207g0010	MA_107207g0010	0	PF11891-Domain of unknown function (DUF3411)	AT3G08640.1	protein RETICULATA-RELATED 3, chloroplastic-like
MA_108198g0010	1	0	MA_108198g0010	0		1	0	MA_108198g0010	0	PF01698-Floricaula / Leafy protein	AT5G61850.1	LEAFY protein
MA_109756g0010	0	0	0	0		1	MA_109756g0010	0	0	PF02170-PAZ domain;PF08699-Domain of unknown function (DUF1785)	AT1G69440.1
MA_110435g0020	1	0	MA_110435g0020	MA_110435g0020		0	0	0	0	PF00069-Protein kinase domain;PF07714-Protein tyrosine kinase	AT1G53090.2	protein SPA1-RELATED 3-like isoform X2
MA_112333g0010	1	0	MA_112333g0010	0		1	0	MA_112333g0010	0	PF01161-Phosphatidylethanolamine-binding protein	AT5G62040.1	CEN-like protein 1
MA_112390g0010	1	MA_112390g0010	MA_112390g0010	0		0	0	0	0	0	AT5G10310.1	EPIDERMAL PATTERNING FACTOR-like protein 2
MA_113798g0010	1	0	MA_113798g0010	0		0	0	0	0	PF01161-Phosphatidylethanolamine-binding protein	AT1G65480.1
MA_117036g0010	0	0	0	0		1	0	MA_117036g0010	0	PF00023-Ankyrin repeat;PF12796-Ankyrin repeats (3 copies);PF13606-Ankyrin repeat;PF13637-Ankyrin repeats (many copies);PF13857-Ankyrin repeats (many copies)	AT5G20350.1	protein S-acyltransferase 24
MA_126300g0010	1	0	MA_126300g0010	0		1	MA_126300g0010	MA_126300g0010	MA_126300g0010			probable UDP-N-acetylglucosamine--peptide N-acetylglucosaminyltransferase SPINDLY isoform X4
MA_129591g0010	1	MA_129591g0010	MA_129591g0010	0		1	MA_129591g0010	MA_129591g0010	0	PF00046-Homeobox domain	AT3G18010.1	WUSCHEL homeobox protein
MA_130849g0010	1	0	MA_130849g0010	0		0	0	0	0			protein TAPETUM DETERMINANT 1
MA_132868g0010	1	0	MA_132868g0010	0		1	0	0	MA_132868g0010	PF04818-RNA polymerase II-binding domain.	AT4G04885.1	polyadenylation and cleavage factor homolog 4
MA_139270g0010	1	0	MA_139270g0010	0		1	MA_139270g0010	MA_139270g0010	MA_139270g0010		AT4G24220.1	3-oxo-Delta(4,5)-steroid 5-beta-reductase-like
MA_139833g0010	1	0	MA_139833g0010	0		0	0	0	0	PF04852-Protein of unknown function (DUF640)	AT1G07090.1
MA_14089g0010	1	0	MA_14089g0010	0		1	MA_14089g0010	MA_14089g0010	MA_14089g0010		AT1G65480.1
MA_144878g0010	1	0	MA_144878g0010	0		1	0	MA_144878g0010	0	PF00257-Dehydrin;PF11983-Domain of unknown function (DUF3484)		late embryogenesis abundant type 2 dehydrin-like protein
MA_14876g0010	1	0	MA_14876g0010	0		0	0	0	0	PF07173-Protein of unknown function (DUF1399)	AT4G37900.1	glycine-rich domain-containing protein 1
MA_14988g0010	1	0	0	MA_14988g0010		1	0	0	MA_14988g0010	PF01161-Phosphatidylethanolamine-binding protein	AT4G20370.1	flowering locus T-like protein
MA_16215g0010	1	0	MA_16215g0010	MA_16215g0010		1	0	MA_16215g0010	0	PF01161-Phosphatidylethanolamine-binding protein	AT1G65480.1
MA_166792g0010	1	0	MA_166792g0010	0		1	0	0	MA_166792g0010	PF07524-Bromodomain associated;PF10406-Transcription factor TFIID complex subunit 8 C-term	AT4G34340.1	transcription initiation factor TFIID subunit 8
MA_167128g0010	0	0	0	0		1	MA_167128g0010	0	0		AT1G09530.2	transcription factor PIF3 isoform X1
MA_173384g0010	1	MA_173384g0010	0	0		0	0	0	0	PF02365-No apical meristem (NAM) protein	AT5G17260.1
MA_176431g0010	1	0	0	MA_176431g0010		1	MA_176431g0010	MA_176431g0010	MA_176431g0010	PF01161-Phosphatidylethanolamine-binding protein	AT5G62040.1	CEN-like protein 1
MA_184831g0020	1	0	MA_184831g0020	0		1	0	MA_184831g0020	0	PF00160-Cyclophilin type peptidyl-prolyl cis-trans isomerase/CLD;PF00515-Tetratricopeptide repeat;PF07719-Tetratricopeptide repeat;PF13414-TPR repeat	AT2G15790.1	peptidyl-prolyl cis-trans isomerase CYP40
MA_18547g0010	1	0	0	MA_18547g0010		0	0	0	0	PF02171-Piwi domain	AT1G48410.3
MA_1910g0010	1	MA_1910g0010	MA_1910g0010	MA_1910g0010		1	0	MA_1910g0010	MA_1910g0010	PF00046-Homeobox domain	AT2G33880.1
MA_204061g0010	1	0	MA_204061g0010	0		1	0	0	MA_204061g0010	PF12720-Protein of unknown function (DUF3807)	AT1G09710.1	GAMYB transcription factor
MA_20537g0010	1	0	MA_20537g0010	MA_20537g0010		1	0	MA_20537g0010	MA_20537g0010	PF03110-SBP domain	AT1G02065.1	squamosa promoter-binding-like protein 14
MA_221964g0010	0	0	0	0		1	MA_221964g0010	0	0	PF00566-Rab-GTPase-TBC domain;PF01698-Floricaula / Leafy protein	AT3G02460.1	ecotropic viral integration site 5 protein homolog
MA_23842g0010	1	MA_23842g0010	MA_23842g0010	MA_23842g0010		1	MA_23842g0010	MA_23842g0010	MA_23842g0010	PF00004-ATPase family associated with various cellular activities (AAA);PF00910-RNA helicase;PF05496-Holliday junction DNA helicase ruvB N-terminus;PF05673-Protein of unknown function (DUF815);PF07728-AAA domain (dynein-related subfamily);PF13086-AAA domain;PF13191-AAA ATPase domain;PF13207-AAA domain;PF13245-Part of AAA domain;PF13401-AAA domain;PF13479-AAA domain;PF13521-AAA domain;PF13555-P-lo…	AT5G40010.1	AAA-ATPase ASD, mitochondrial-like
MA_25074g0010	1	0	MA_25074g0010	MA_25074g0010		1	MA_25074g0010	MA_25074g0010	MA_25074g0010	PF00643-B-box zinc finger	AT5G48250.1	zinc finger protein CONSTANS-LIKE 10-like
MA_25928g0010	1	0	0	MA_25928g0010		1	MA_25928g0010	0	0	PF00070-Pyridine nucleotide-disulphide oxidoreductase;PF00890-FAD binding domain;PF01134-Glucose inhibited division protein A;PF01262-Alanine dehydrogenase/PNT, C-terminal domain;PF01266-FAD dependent oxidoreductase;PF01488-Shikimate / quinate 5-dehydrogenase;PF01494-FAD binding domain;PF01593-Flavin containing amine oxidoreductase;PF01946-Thi4 family;PF03486-HI0933-like protein;PF04433-SWIRM dom…	AT3G10390.1
MA_27060g0010	1	0	MA_27060g0010	0		1	0	MA_27060g0010	0	PF01161-Phosphatidylethanolamine-binding protein	AT5G03840.1	CEN-like protein 1
MA_29512g0010	1	0	MA_29512g0010	0		1	MA_29512g0010	0	0	PF00400-WD domain, G-beta repeat	AT4G07410.1	U3 small nucleolar RNA-associated protein 4 homolog
MA_3176g0010	1	0	MA_3176g0010	0		0	0	0	0	PF01161-Phosphatidylethanolamine-binding protein	AT1G65480.1
MA_3338g0010	1	0	MA_3338g0010	0		1	0	0	MA_3338g0010	PF00855-PWWP domain	AT5G23150.1	ENHANCER OF AG-4 protein 2 isoform X1
MA_36094g0010	1	MA_36094g0010	0	0		1	MA_36094g0010	0	0		AT2G16405.1
MA_3665g0010	1	MA_3665g0010	MA_3665g0010	MA_3665g0010		1	MA_3665g0010	MA_3665g0010	MA_3665g0010	PF00249-Myb-like DNA-binding domain;PF13921-Myb-like DNA-binding domain	AT5G26660.1
MA_381604g0010	1	MA_381604g0010	MA_381604g0010	0		0	0	0	0	PF02365-No apical meristem (NAM) protein	AT1G65910.1	NAC domain-containing protein 86-like isoform X2
MA_38710g0010	1	0	MA_38710g0010	MA_38710g0010		1	0	MA_38710g0010	MA_38710g0010		AT5G03840.1
MA_400747g0010	1	MA_400747g0010	MA_400747g0010	MA_400747g0010		1	MA_400747g0010	MA_400747g0010	MA_400747g0010	PF01161-Phosphatidylethanolamine-binding protein	AT1G65480.1	flowering locus T
MA_40205g0010	0	0	0	0		1	MA_40205g0010	0	0	PF01161-Phosphatidylethanolamine-binding protein	AT1G65480.1
MA_41437g0010	1	0	MA_41437g0010	0		1	0	MA_41437g0010	0	PF12767-Transcriptional regulator of RNA polII, SAGA, subunit	AT2G24530.1
MA_423098g0010	1	0	MA_423098g0010	MA_423098g0010		1	0	MA_423098g0010	0	PF11955-Plant organelle RNA recognition domain	AT4G01037.1	protein ROOT PRIMORDIUM DEFECTIVE 1
MA_423393g0010	1	0	0	MA_423393g0010		0	0	0	0	PF00400-WD domain, G-beta repeat	AT1G53090.2	protein SPA1-RELATED 3
MA_424g0010	1	MA_424g0010	MA_424g0010	0		1	MA_424g0010	MA_424g0010	0	PF13912-C2H2-type zinc finger	AT5G10970.1	protein LATE FLOWERING
MA_4742g0010	1	MA_4742g0010	MA_4742g0010	MA_4742g0010		1	MA_4742g0010	MA_4742g0010	MA_4742g0010	PF01161-Phosphatidylethanolamine-binding protein	AT1G18100.1	MFT2-like protein
MA_47952g0010	1	0	MA_47952g0010	0		1	MA_47952g0010	0	0	PF01698-Floricaula / Leafy protein;PF13543-SAM like domain present in kinase suppressor RAS 1	AT5G61850.1
MA_488729g0010	1	0	MA_488729g0010	MA_488729g0010		1	MA_488729g0010	MA_488729g0010	MA_488729g0010	PF04759-Protein of unknown function, DUF617	AT1G21050.1	protein MIZU-KUSSEI 1
MA_52027g0010	1	0	MA_52027g0010	0		1	0	MA_52027g0010	0	PF00023-Ankyrin repeat;PF03110-SBP domain;PF12796-Ankyrin repeats (3 copies);PF13606-Ankyrin repeat;PF13637-Ankyrin repeats (many copies);PF13857-Ankyrin repeats (many copies)	AT1G20980.1	squamosa promoter-binding-like protein 14
MA_54929g0010	1	MA_54929g0010	MA_54929g0010	0		1	MA_54929g0010	MA_54929g0010	MA_54929g0010	PF00643-B-box zinc finger;PF06203-CCT motif;PF09425-Divergent CCT motif;PF14370-C-terminal topoisomerase domain	AT5G24930.1	constans-like 1
MA_57007g0010	1	0	MA_57007g0010	MA_57007g0010		1	0	0	MA_57007g0010	PF07011-Protein of unknown function (DUF1313)	AT1G17455.2	protein ELF4-LIKE 4-like
MA_577946g0010	1	0	MA_577946g0010	0		1	0	MA_577946g0010	0	PF00097-Zinc finger, C3HC4 type (RING finger);PF04564-U-box domain;PF04641-Replication termination factor 2;PF11789-Zinc-finger of the MIZ type in Nse subunit;PF12678-RING-H2 zinc finger;PF13445-RING-type zinc-finger, LisH dimerisation motif;PF13639-Ring finger domain;PF13920-Zinc finger, C3HC4 type (RING finger);PF13923-Zinc finger, C3HC4 type (RING finger)	AT2G32950.1	E3 ubiquitin-protein ligase COP1 isoform X1
MA_61304g0010	1	MA_61304g0010	MA_61304g0010	0		1	0	MA_61304g0010	0		AT4G35930.1	F-box protein At4g35930-like
MA_61955g0010	1	MA_61955g0010	0	0		1	0	MA_61955g0010	0	PF06830-Root cap	AT5G60530.1	Root cap
MA_64269g0010	1	0	0	MA_64269g0010		0	0	0	0	PF07529-HSA;PF13892-DNA-binding domain	AT3G12810.1
MA_655133g0010	1	0	0	MA_655133g0010		1	0	MA_655133g0010	0		AT5G19740.1
MA_66255g0010	1	0	MA_66255g0010	0		1	0	0	MA_66255g0010	PF00249-Myb-like DNA-binding domain;PF13921-Myb-like DNA-binding domain	AT5G15310.1
MA_7048g0010	1	0	MA_7048g0010	0		1	MA_7048g0010	0	0	PF01161-Phosphatidylethanolamine-binding protein	AT1G65480.1
MA_720135g0010	1	0	0	MA_720135g0010		1	0	MA_720135g0010	0	PF01161-Phosphatidylethanolamine-binding protein	AT1G65480.1
MA_7261g0010	1	MA_7261g0010	MA_7261g0010	MA_7261g0010		1	MA_7261g0010	MA_7261g0010	MA_7261g0010	PF00249-Myb-like DNA-binding domain;PF13921-Myb-like DNA-binding domain	AT3G12720.1
MA_733886g0010	1	0	MA_733886g0010	0		0	0	0	0	PF07985-SRR1	AT5G59560.2	protein sensitivity to red light reduced 1
MA_77200g0010	1	0	MA_77200g0010	MA_77200g0010		1	0	MA_77200g0010	0	PF03195-Protein of unknown function DUF260;PF04977-Septum formation initiator	AT2G28500.1	LOB domain-containing protein 1-like
MA_7861g0010	1	MA_7861g0010	0	MA_7861g0010		1	MA_7861g0010	0	0		AT1G65480.1	Protein FLOWERING LOCUS T
MA_81442g0010	1	0	MA_81442g0010	MA_81442g0010		0	0	0	0	PF01161-Phosphatidylethanolamine-binding protein	AT5G03840.1
MA_833777g0010	1	MA_833777g0010	MA_833777g0010	0		1	MA_833777g0010	MA_833777g0010	0	PF03195-Protein of unknown function DUF260;PF11333-Protein of unknown function (DUF3135)	AT1G07900.1
MA_9051g0010	0	0	0	0		1	0	MA_9051g0010	MA_9051g0010	PF00072-Response regulator receiver domain;PF00249-Myb-like DNA-binding domain	AT3G16857.1	two-component response regulator ORR21-like
MA_913707g0010	1	0	MA_913707g0010	0		1	0	MA_913707g0010	0	PF00989-PAS fold;PF13188-PAS domain;PF13426-PAS domain	AT5G57360.2
MA_91393g0010	1	0	MA_91393g0010	0		1	0	MA_91393g0010	0	PF00560-Leucine Rich Repeat;PF00646-F-box domain;PF12799-Leucine Rich repeats (2 copies);PF12937-F-box-like;PF13504-Leucine rich repeat	AT3G54650.1
MA_91896g0010	0	0	0	0		1	MA_91896g0010	0	0	PF02171-Piwi domain	AT1G48410.3	protein argonaute 1-like
MA_9463512g0010	1	0	MA_9463512g0010	0		1	0	MA_9463512g0010	0	PF04189-Gcd10p family;PF08880-QLQ	AT4G35550.1	WUSCHEL homeobox protein
MA_95226g0010	1	0	MA_95226g0010	0		1	0	MA_95226g0010	0	PF00249-Myb-like DNA-binding domain;PF13921-Myb-like DNA-binding domain	AT3G61250.1
MA_95674g0010	1	0	MA_95674g0010	0		1	0	MA_95674g0010	0	PF00319-SRF-type transcription factor (DNA-binding and dimerisation domain)	AT2G45660.1	MADS-box protein SOC1
MA_96853g0010	1	0	MA_96853g0010	0		1	0	MA_96853g0010	0	PF00249-Myb-like DNA-binding domain;PF05064-Nsp1-like C-terminal region;PF08914-Rap1 Myb domain;PF13921-Myb-like DNA-binding domain	AT3G11440.1
MA_98483g0010	1	0	MA_98483g0010	0		0	0	0	0	PF02365-No apical meristem (NAM) protein	AT3G04070.2
MA_9957327g0010	1	MA_9957327g0010	0	0		1	MA_9957327g0010	0	0	PF01657-Salt stress response/antifungal		embryo-abundant protein
MA_99656g0010	1	0	MA_99656g0010	0		1	0	MA_99656g0010	0	PF04884-Protein of unknown function (DUF647)	AT2G23470.1	protein root UVB sensitive 4 isoform X1
MA_9969507g0010	1	0	MA_9969507g0010	0		0	0	0	0		AT4G00060.1
Total number	97	33	73	35		82	39	55	26

## Sheet: Response to stress
		BASAL					APICAL
		CHG	CHH	CpG			CHG	CHH	CpG	Pfam	Arabidopsis homolog	Blast2go
MA_10141852g0010	1	0	MA_10141852g0010	0		1	0	MA_10141852g0010	0	PF00931-NB-ARC domain;PF01637-Archaeal ATPase;PF02630-SCO1/SenC;PF04665-Poxvirus A32 protein;PF05729-NACHT domain;PF05970-PIF1-like helicase;PF11635-Mediator complex subunit 16;PF13191-AAA ATPase domain;PF13401-AAA domain	AT1G61300.1	putative disease resistance protein At4g10780
MA_10168149g0010	1	0	MA_10168149g0010	0		1	0	MA_10168149g0010	0	PF01496-V-type ATPase 116kDa subunit family	AT4G25670.2	Myristoylated protein like
MA_10296151g0010	1	MA_10296151g0010	MA_10296151g0010	MA_10296151g0010		1	MA_10296151g0010	0	0	PF00135-Carboxylesterase family;PF07859-alpha/beta hydrolase fold;PF10340-Protein of unknown function (DUF2424);PF12695-Alpha/beta hydrolase family;PF12740-Chlorophyllase enzyme	AT5G16080.1	probable carboxylesterase 15
MA_10313519g0010	1	0	MA_10313519g0010	0		0	0	0	0	PF00004-ATPase family associated with various cellular activities (AAA);PF00931-NB-ARC domain;PF01582-TIR domain;PF01637-Archaeal ATPase;PF03308-ArgK protein;PF05729-NACHT domain;PF11814-Peptidase_C39 like family;PF13173-AAA domain;PF13191-AAA ATPase domain;PF13207-AAA domain;PF13238-AAA domain;PF13401-AAA domain;PF13676-TIR domain	AT1G27170.1	putative TIR-NBS-LRR protein
MA_10326890g0020	1	MA_10326890g0020	MA_10326890g0020	0		1	MA_10326890g0020	MA_10326890g0020	0	PF00076-RNA recognition motif. (a.k.a. RRM, RBD, or RNP domain);PF00107-Zinc-binding dehydrogenase;PF01262-Alanine dehydrogenase/PNT, C-terminal domain;PF02254-TrkA-N domain;PF02826-D-isomer specific 2-hydroxyacid dehydrogenase, NAD binding domain;PF08240-Alcohol dehydrogenase GroES-like domain	AT5G43940.1
MA_103379g0010	1	0	MA_103379g0010	MA_103379g0010		0	0	0	0	PF00155-Aminotransferase class I and II	AT5G04620.2	8-amino-7-oxononanoate synthase isoform X1
MA_10426098g0020	1	MA_10426098g0020	0	0		0	0	0	0	PF02998-Lentiviral Tat protein	AT3G50910.1	netrin receptor DCC
MA_10426250g0010	1	0	MA_10426250g0010	0		1	MA_10426250g0010	0	0	PF00560-Leucine Rich Repeat;PF00931-NB-ARC domain;PF01582-TIR domain;PF12799-Leucine Rich repeats (2 copies);PF13676-TIR domain;PF13855-Leucine rich repeat	AT5G17680.1	putative TIR/NBS/LRR disease resistance protein
MA_10426386g0010	1	0	0	MA_10426386g0010		0	0	0	0	PF05659-Arabidopsis broad-spectrum mildew resistance protein RPW8	AT3G54790.1
MA_10426434g0010	1	MA_10426434g0010	MA_10426434g0010	0		1	MA_10426434g0010	MA_10426434g0010	0	PF03107-C1 domain;PF07649-C1-like domain	AT2G37800.1
MA_10426519g0010	1	MA_10426519g0010	0	0		0	0	0	0	PF04959-Arsenite-resistance protein 2;PF12066-Domain of unknown function (DUF3546)	AT2G27100.1	serrate RNA effector molecule
MA_10426534g0010	1	0	MA_10426534g0010	MA_10426534g0010		0	0	0	0	PF00931-NB-ARC domain;PF04665-Poxvirus A32 protein;PF05659-Arabidopsis broad-spectrum mildew resistance protein RPW8;PF05729-NACHT domain;PF13191-AAA ATPase domain;PF13401-AAA domain	AT5G63020.1
MA_10427514g0010	1	MA_10427514g0010	MA_10427514g0010	MA_10427514g0010		1	0	MA_10427514g0010	MA_10427514g0010	PF00182-Chitinase class I;PF00187-Chitin recognition protein	AT3G54420.1
MA_10428173g0010	1	MA_10428173g0010	MA_10428173g0010	MA_10428173g0010		0	0	0	0	PF00931-NB-ARC domain;PF01582-TIR domain;PF06513-Repeat of unknown function (DUF1103);PF13191-AAA ATPase domain;PF13238-AAA domain;PF13676-TIR domain	AT5G36930.2
MA_10428199g0030	1	MA_10428199g0030	MA_10428199g0030	0		0	0	0	0	PF00254-FKBP-type peptidyl-prolyl cis-trans isomerase	AT5G48570.1
MA_10428395g0010	1	0	MA_10428395g0010	0		1	0	MA_10428395g0010	0	PF01048-Phosphorylase superfamily	AT4G24340.1	bark storage protein A
MA_10428802g0030	1	MA_10428802g0030	MA_10428802g0030	MA_10428802g0030		1	MA_10428802g0030	MA_10428802g0030	MA_10428802g0030	PF00560-Leucine Rich Repeat;PF00931-NB-ARC domain;PF05659-Arabidopsis broad-spectrum mildew resistance protein RPW8;PF12799-Leucine Rich repeats (2 copies);PF13191-AAA ATPase domain;PF13401-AAA domain;PF13504-Leucine rich repeat;PF13855-Leucine rich repeat	AT4G27220.1	disease resistance protein At4g27190-like
MA_10429459g0010	1	MA_10429459g0010	MA_10429459g0010	MA_10429459g0010		1	0	MA_10429459g0010	0	PF00012-Hsp70 protein;PF00501-AMP-binding enzyme	AT4G16660.1	heat shock 70 kDa protein 17
MA_10431474g0010	1	MA_10431474g0010	0	0		0	0	0	0	PF00004-ATPase family associated with various cellular activities (AAA);PF00560-Leucine Rich Repeat;PF00931-NB-ARC domain;PF01582-TIR domain;PF01637-Archaeal ATPase;PF03205-Molybdopterin guanine dinucleotide synthesis protein B;PF05729-NACHT domain;PF11814-Peptidase_C39 like family;PF12799-Leucine Rich repeats (2 copies);PF13173-AAA domain;PF13191-AAA ATPase domain;PF13207-AAA domain;PF13238-AAA …	AT1G69550.1	disease resistance protein TAO1 isoform X2
MA_10431498g0010	1	MA_10431498g0010	MA_10431498g0010	0		0	0	0	0	PF00096-Zinc finger, C2H2 type;PF03363-Herpesvirus leader protein;PF12171-Zinc-finger double-stranded RNA-binding;PF12874-Zinc-finger of C2H2 type;PF13894-C2H2-type zinc finger;PF13912-C2H2-type zinc finger	AT5G66730.1	protein indeterminate-domain 5, chloroplastic-like
MA_10432956g0020	1	0	MA_10432956g0020	0		1	MA_10432956g0020	0	0	PF05899-Protein of unknown function (DUF861);PF07883-Cupin domain;PF12852-Cupin	AT4G10300.1	unknown
MA_10432999g0010	1	MA_10432999g0010	0	0		1	0	0	MA_10432999g0010	PF04749-PLAC8 family;PF11204-Protein of unknown function (DUF2985)	AT3G10980.1	Protein PLANT CADMIUM RESISTANCE like
MA_10433227g0010	1	MA_10433227g0010	MA_10433227g0010	0		0	0	0	0	PF00011-Hsp20/alpha crystallin family	AT1G53540.1	17.3 kDa class I heat shock protein-like
MA_10433727g0010	1	0	0	MA_10433727g0010		1	MA_10433727g0010	MA_10433727g0010	MA_10433727g0010	PF00036-EF hand;PF00153-Mitochondrial carrier protein;PF10591-Secreted protein acidic and rich in cysteine Ca binding region;PF13202-EF hand;PF13405-EF-hand domain;PF13499-EF-hand domain pair;PF13833-EF-hand domain pair	AT5G51050.1	calcium-binding mitochondrial carrier protein SCaMC-1-like
MA_10433958g0010	1	0	0	MA_10433958g0010		0	0	0	0	PF06369-Sea anemone cytotoxic protein;PF07912-ERp29, N-terminal domain	AT1G45231.2
MA_10433964g0010	1	0	MA_10433964g0010	0		1	0	MA_10433964g0010	0	PF00226-DnaJ domain;PF11526-Subunit of cleavage factor IA Pcf11;PF13414-TPR repeat;PF13424-Tetratricopeptide repeat		predicted protein
MA_10433985g0010	1	MA_10433985g0010	MA_10433985g0010	0		1	MA_10433985g0010	0	0	PF00004-ATPase family associated with various cellular activities (AAA);PF00931-NB-ARC domain;PF01582-TIR domain;PF01637-Archaeal ATPase;PF03205-Molybdopterin guanine dinucleotide synthesis protein B;PF03308-ArgK protein;PF05729-NACHT domain;PF06745-KaiC;PF08937-MTH538 TIR-like domain (DUF1863);PF13173-AAA domain;PF13191-AAA ATPase domain;PF13207-AAA domain;PF13238-AAA domain;PF13401-AAA domain;P…	AT5G36930.2
MA_10434030g0010	1	0	0	MA_10434030g0010		0	0	0	0	PF00183-Hsp90 protein;PF02518-Histidine kinase-, DNA gyrase B-, and HSP90-like ATPase;PF10158-Tumour suppressor protein;PF13589-Histidine kinase-, DNA gyrase B-, and HSP90-like ATPase	AT5G52640.1
MA_10434174g0010	0	0	0	0		1	0	MA_10434174g0010	0	PF00967-Barwin family;PF03330-Rare lipoprotein A (RlpA)-like double-psi beta-barrel;PF07249-Cerato-platanin	AT3G04720.1	pathogenesis-related protein PR-4-like
MA_10434235g0010	1	0	MA_10434235g0010	0		1	0	MA_10434235g0010	0	PF00011-Hsp20/alpha crystallin family	AT4G27670.1	small heat shock protein, chloroplastic
MA_10435178g0010	0	0	0	0		1	0	MA_10435178g0010	0	PF03171-2OG-Fe(II) oxygenase superfamily;PF14226-non-haem dioxygenase in morphine synthesis N-terminal	AT4G10500.1
MA_10435380g0010	1	0	MA_10435380g0010	0		1	0	MA_10435380g0010	0	PF00249-Myb-like DNA-binding domain;PF13921-Myb-like DNA-binding domain	AT3G08500.1
MA_10435615g0010	1	MA_10435615g0010	MA_10435615g0010	0		0	0	0	0	PF00560-Leucine Rich Repeat;PF00931-NB-ARC domain;PF04665-Poxvirus A32 protein;PF05659-Arabidopsis broad-spectrum mildew resistance protein RPW8;PF05729-NACHT domain;PF12799-Leucine Rich repeats (2 copies);PF13191-AAA ATPase domain;PF13401-AAA domain;PF13504-Leucine rich repeat;PF13855-Leucine rich repeat	AT4G27220.1	probable disease resistance protein At1g61300 isoform X1
MA_105065g0010	1	0	MA_105065g0010	MA_105065g0010		1	0	0	MA_105065g0010	PF00036-EF hand;PF05042-Caleosin related protein;PF10591-Secreted protein acidic and rich in cysteine Ca binding region;PF13202-EF hand;PF13405-EF-hand domain;PF13499-EF-hand domain pair;PF13833-EF-hand domain pair	AT1G24620.1	probable calcium-binding protein CML25
MA_1062g0010	1	MA_1062g0010	MA_1062g0010	MA_1062g0010		1	MA_1062g0010	MA_1062g0010	MA_1062g0010	PF00335-Tetraspanin family;PF02322-Cytochrome oxidase subunit II;PF07666-M penetrans paralogue family 26;PF09972-Predicted membrane protein (DUF2207);PF13882-C-terminal domain of Fibronectin type III	AT2G19580.1	protein TORNADO 2
MA_110169g0010	1	MA_110169g0010	MA_110169g0010	0		1	0	MA_110169g0010	MA_110169g0010	PF00226-DnaJ domain	AT1G56300.1	chaperone DnaJ domain protein
MA_110587g0010	0	0	0	0		1	0	0	MA_110587g0010	PF00447-HSF-type DNA-binding	AT1G46264.1
MA_112722g0010	1	0	MA_112722g0010	0		0	0	0	0			stress response protein NST1-like
MA_114351g0010	1	0	MA_114351g0010	0		1	0	MA_114351g0010	0	PF05623-Protein of unknown function (DUF789)	AT1G03610.1
MA_121354g0010	1	0	MA_121354g0010	0		1	0	MA_121354g0010	0	PF03763-Remorin, C-terminal region ;PF09593-Beta-satellite pathogenicity beta C1 protein	AT2G02170.2
MA_121405g0010	1	MA_121405g0010	MA_121405g0010	MA_121405g0010		1	MA_121405g0010	MA_121405g0010	MA_121405g0010	PF03168-Late embryogenesis abundant protein	AT1G01470.1
MA_121512g0010	1	0	MA_121512g0010	0		1	MA_121512g0010	MA_121512g0010	0			protein OSB2, chloroplastic
MA_123631g0010	1	0	MA_123631g0010	0		1	0	MA_123631g0010	0	PF03468-XS domain;PF03470-XS zinc finger domain	AT5G23570.1	protein SUPPRESSOR OF GENE SILENCING 3 homolog
MA_134460g0010	1	0	0	MA_134460g0010		0	0	0	0	PF00153-Mitochondrial carrier protein	AT4G11440.1	adenine nucleotide transporter BT1, chloroplastic/mitochondrial
MA_136214g0010	1	0	MA_136214g0010	0		0	0	0	0	PF01556-DnaJ C terminal domain	AT2G20560.1	dnaJ homolog subfamily B member 4
MA_137185g0010	1	0	MA_137185g0010	0		1	0	MA_137185g0010	0	PF03468-XS domain;PF03470-XS zinc finger domain	AT5G23570.1	protein SUPPRESSOR OF GENE SILENCING 3
MA_140579g0010	1	MA_140579g0010	MA_140579g0010	0		1	MA_140579g0010	MA_140579g0010	MA_140579g0010	PF00249-Myb-like DNA-binding domain;PF13921-Myb-like DNA-binding domain	AT1G22640.1	MYBPA1 protein
MA_141350g0010	1	0	MA_141350g0010	0		0	0	0	0	PF00226-DnaJ domain;PF00684-DnaJ central domain;PF01556-DnaJ C terminal domain	AT5G22060.1
MA_14148g0010	1	0	MA_14148g0010	MA_14148g0010		1	0	MA_14148g0010	MA_14148g0010	PF00244-14-3-3 protein	AT5G38480.1
MA_14292g0010	1	MA_14292g0010	MA_14292g0010	MA_14292g0010		1	MA_14292g0010	MA_14292g0010	0	PF00560-Leucine Rich Repeat;PF08263-Leucine rich repeat N-terminal domain;PF12799-Leucine Rich repeats (2 copies);PF13504-Leucine rich repeat;PF13516-Leucine Rich repeat;PF13855-Leucine rich repeat	AT3G43740.1	leucine-rich repeat protein 1
MA_14925g0010	1	0	MA_14925g0010	0		1	MA_14925g0010	0	0	PF00043-Glutathione S-transferase, C-terminal domain;PF02798-Glutathione S-transferase, N-terminal domain;PF09384-UTP15 C terminal;PF09635-MetRS-N binding domain;PF13409-Glutathione S-transferase, N-terminal domain;PF13410-Glutathione S-transferase, C-terminal domain;PF13417-Glutathione S-transferase, N-terminal domain	AT2G30870.1
MA_15029g0010	1	MA_15029g0010	0	0		1	MA_15029g0010	0	0	PF07172-Glycine rich protein family		unknown
MA_158445g0010	1	0	0	MA_158445g0010		0	0	0	0	PF04520-Senescence regulator	AT4G21970.1	fe-S cluster assembly protein DRE2 isoform X2
MA_158635g0010	1	0	MA_158635g0010	MA_158635g0010		1	0	MA_158635g0010	0	PF00407-Pathogenesis-related protein Bet v I family;PF10604-Polyketide cyclase / dehydrase and lipid transport	AT1G24020.2
MA_160636g0010	1	MA_160636g0010	0	0		1	MA_160636g0010	0	0	PF00012-Hsp70 protein;PF01968-Hydantoinase/oxoprolinase;PF06406-StbA protein;PF06723-MreB/Mbl protein;PF08841-Diol dehydratase reactivase ATPase-like domain;PF13353-4Fe-4S single cluster domain;PF14450-Cell division protein FtsA	AT5G02500.1	heat shock 70 kDa protein-like
MA_177763g0010	1	MA_177763g0010	0	0		1	MA_177763g0010	0	0	PF00244-14-3-3 protein	AT3G02520.1	14-3-3-like protein A
MA_178762g0010	1	0	MA_178762g0010	0		1	0	MA_178762g0010	MA_178762g0010	PF06745-KaiC;PF13191-AAA ATPase domain;PF13401-AAA domain;PF13481-AAA domain;PF13676-TIR domain	AT4G23440.1	nucleoside-triphosphatase, putative
MA_18054g0030	1	0	MA_18054g0030	0		1	0	0	MA_18054g0030	PF00036-EF hand;PF13202-EF hand;PF13405-EF-hand domain;PF13499-EF-hand domain pair;PF13833-EF-hand domain pair	AT4G20780.1	calcium-binding protein CML42-like
MA_19045g0010	1	MA_19045g0010	0	0		0	0	0	0	PF00565-Staphylococcal nuclease homologue;PF00567-Tudor domain;PF01477-PLAT/LH2 domain	AT5G07350.2
MA_197089g0010	1	MA_197089g0010	MA_197089g0010	0		1	0	MA_197089g0010	0	PF00257-Dehydrin
MA_19881g0030	1	0	0	MA_19881g0030		1	0	0	MA_19881g0030	PF02201-SWIB/MDM2 domain		upstream activation factor subunit spp27-like
MA_19953g0020	1	0	0	MA_19953g0020		1	MA_19953g0020	0	0	PF00314-Thaumatin family	AT1G19320.1
MA_202g0010	1	MA_202g0010	0	0		1	MA_202g0010	0	0
MA_204527g0010	1	0	MA_204527g0010	0		0	0	0	0	PF00226-DnaJ domain;PF03532-OMS28 porin	AT3G14200.1	dnaJ homolog subfamily B member 6 isoform X3
MA_206687g0010	1	0	0	MA_206687g0010		1	0	0	MA_206687g0010	PF03168-Late embryogenesis abundant protein;PF07092-Protein of unknown function (DUF1356)	AT4G13270.1	Late embryogenesis abundant protein
MA_21440g0010	1	0	MA_21440g0010	MA_21440g0010		1	MA_21440g0010	MA_21440g0010	MA_21440g0010	PF00249-Myb-like DNA-binding domain;PF13921-Myb-like DNA-binding domain	AT2G47460.1
MA_218732g0010	1	MA_218732g0010	MA_218732g0010	0		1	MA_218732g0010	MA_218732g0010	0	PF14009-Domain of unknown function (DUF4228)	AT1G28190.1	DUF4228 domain-containing protein
MA_22140g0010	1	MA_22140g0010	MA_22140g0010	MA_22140g0010		1	0	MA_22140g0010	0	PF00249-Myb-like DNA-binding domain;PF13921-Myb-like DNA-binding domain	AT4G38620.1
MA_23239g0010	1	MA_23239g0010	MA_23239g0010	0		1	0	MA_23239g0010	0	PF00106-short chain dehydrogenase;PF01073-3-beta hydroxysteroid dehydrogenase/isomerase family;PF01370-NAD dependent epimerase/dehydratase family	AT5G58490.1	cinnamoyl-CoA reductase 1-like
MA_236818g0010	1	0	MA_236818g0010	0		0	0	0	0	PF00226-DnaJ domain		dnaJ homolog subfamily C member 18
MA_26630g0010	1	0	MA_26630g0010	0		1	0	MA_26630g0010	0	PF00076-RNA recognition motif. (a.k.a. RRM, RBD, or RNP domain);PF14259-RNA recognition motif (a.k.a. RRM, RBD, or RNP domain)	AT1G14340.1
MA_278205g0010	1	0	MA_278205g0010	0		0	0	0	0	PF10444-Nbl1 / Borealin N terminal		transitional endoplasmic reticulum ATPase
MA_29255g0010	1	0	MA_29255g0010	0		1	0	0	MA_29255g0010	PF00560-Leucine Rich Repeat;PF08263-Leucine rich repeat N-terminal domain;PF12799-Leucine Rich repeats (2 copies);PF13504-Leucine rich repeat;PF13516-Leucine Rich repeat;PF13855-Leucine rich repeat	AT1G03440.1	probable leucine-rich repeat receptor-like protein kinase At1g35710
MA_31294g0010	1	0	MA_31294g0010	0		1	0	0	MA_31294g0010	PF00244-14-3-3 protein	AT1G26480.1	14-3-3 protein 7-like
MA_327255g0010	1	0	0	MA_327255g0010		0	0	0	0	PF00560-Leucine Rich Repeat;PF05725-FNIP Repeat;PF12799-Leucine Rich repeats (2 copies);PF13504-Leucine rich repeat;PF13855-Leucine rich repeat	AT1G69550.1	protein SUPPRESSOR OF npr1-1, CONSTITUTIVE 1-like
MA_342462g0010	1	MA_342462g0010	MA_342462g0010	0		1	0	MA_342462g0010	MA_342462g0010	PF00314-Thaumatin family;PF00947-Picornavirus core protein 2A	AT4G24180.1
MA_3484g0010	0	0	0	0		1	MA_3484g0010	0	0	PF00326-Prolyl oligopeptidase family;PF00561-alpha/beta hydrolase fold;PF02450-Lecithin:cholesterol acyltransferase;PF06821-Serine hydrolase;PF07819-PGAP1-like protein;PF12146-Putative lysophospholipase;PF12695-Alpha/beta hydrolase family;PF12697-Alpha/beta hydrolase family	AT2G23620.1	methylesterase 3-like
MA_355252g0010	1	0	MA_355252g0010	0		1	0	MA_355252g0010	0	PF00560-Leucine Rich Repeat;PF00931-NB-ARC domain;PF12799-Leucine Rich repeats (2 copies);PF13471-Transglutaminase-like superfamily;PF13504-Leucine rich repeat;PF13855-Leucine rich repeat	AT4G26090.1	probable disease resistance protein At4g27220
MA_3648g0010	1	0	MA_3648g0010	0		1	0	MA_3648g0010	0	PF00561-alpha/beta hydrolase fold;PF05057-Putative serine esterase (DUF676);PF06821-Serine hydrolase;PF07819-PGAP1-like protein;PF12695-Alpha/beta hydrolase family;PF12697-Alpha/beta hydrolase family	AT1G69240.1
MA_3706g0020	1	MA_3706g0020	0	0		1	MA_3706g0020	0	0	PF00226-DnaJ domain;PF11800-Replication protein C C-terminal region	AT1G80920.1
MA_390528g0010	1	MA_390528g0010	0	0		1	0	0	MA_390528g0010	PF00560-Leucine Rich Repeat;PF00931-NB-ARC domain;PF01582-TIR domain;PF12799-Leucine Rich repeats (2 copies);PF13676-TIR domain;PF13855-Leucine rich repeat	AT5G36930.1	putative TIR/NBS/LRR disease resistance protein
MA_394599g0010	1	0	MA_394599g0010	MA_394599g0010		1	MA_394599g0010	MA_394599g0010	0	PF00967-Barwin family	AT3G04720.1	PR-4 protein
MA_41233g0010	0	0	0	0		1	0	0	MA_41233g0010	PF00684-DnaJ central domain;PF09493-Tryptophan-rich protein (DUF2389)		predicted protein
MA_427366g0010	0	0	0	0		1	0	MA_427366g0010	0		AT5G23570.1	protein suppressor of gene silencing 3-like
MA_458264g0010	1	0	0	MA_458264g0010		0	0	0	0
MA_480656g0010	1	0	MA_480656g0010	MA_480656g0010		1	0	MA_480656g0010	MA_480656g0010	PF00931-NB-ARC domain;PF05729-NACHT domain;PF07693-KAP family P-loop domain	AT1G61300.1	probable disease resistance protein At5g63020
MA_487701g0010	1	MA_487701g0010	0	MA_487701g0010		1	MA_487701g0010	0	MA_487701g0010	PF03168-Late embryogenesis abundant protein;PF07092-Protein of unknown function (DUF1356);PF09198-Bacteriophage T4 beta-glucosyltransferase	AT4G13270.1	Late embryogenesis abundant protein, LEA-14
MA_491888g0010	1	0	MA_491888g0010	0		1	0	MA_491888g0010	0	PF00244-14-3-3 protein	AT4G09000.1	14-3-3-like protein A
MA_52700g0010	1	0	MA_52700g0010	MA_52700g0010		0	0	0	0	PF00011-Hsp20/alpha crystallin family	AT1G07400.1
MA_5313g0010	1	0	MA_5313g0010	0		1	0	MA_5313g0010	MA_5313g0010	PF00096-Zinc finger, C2H2 type;PF12171-Zinc-finger double-stranded RNA-binding;PF12874-Zinc-finger of C2H2 type;PF13894-C2H2-type zinc finger	AT1G34370.1	protein SENSITIVE TO PROTON RHIZOTOXICITY 1
MA_531422g0010	1	MA_531422g0010	MA_531422g0010	0		1	0	MA_531422g0010	0	PF14009-Domain of unknown function (DUF4228)	AT5G03890.1	unknown
MA_53373g0010	1	MA_53373g0010	MA_53373g0010	0		1	0	MA_53373g0010	MA_53373g0010	PF00249-Myb-like DNA-binding domain;PF06512-Sodium ion transport-associated;PF13921-Myb-like DNA-binding domain	AT3G13540.1	myb-related protein 308-like
MA_5353g0010	0	0	0	0		1	0	MA_5353g0010	0	PF00012-Hsp70 protein;PF01968-Hydantoinase/oxoprolinase;PF02782-FGGY family of carbohydrate kinases, C-terminal domain;PF06723-MreB/Mbl protein;PF08841-Diol dehydratase reactivase ATPase-like domain	AT5G28540.1
MA_5374g0010	1	0	MA_5374g0010	MA_5374g0010		1	0	MA_5374g0010	0	PF00447-HSF-type DNA-binding	AT1G46264.1	heat stress transcription factor B-4b-like
MA_549065g0010	1	0	MA_549065g0010	0		1	0	MA_549065g0010	0	PF03168-Late embryogenesis abundant protein;PF07092-Protein of unknown function (DUF1356)	AT4G13270.1	Late embryogenesis abundant protein
MA_60133g0010	1	MA_60133g0010	MA_60133g0010	MA_60133g0010		1	MA_60133g0010	MA_60133g0010	MA_60133g0010			retrovirus-related Pol polyprotein from transposon TNT 1-94
MA_6194g0020	0	0	0	0		1	0	0	MA_6194g0020	PF00226-DnaJ domain	AT2G25560.1	dnaJ homolog subfamily C member 14-like
MA_6399g0010	1	MA_6399g0010	MA_6399g0010	0		1	MA_6399g0010	MA_6399g0010	MA_6399g0010	PF08238-Sel1 repeat;PF12937-F-box-like	AT1G67340.1	F-box protein At1g67340
MA_66695g0010	0	0	0	0		1	0	MA_66695g0010	0	PF03759-PRONE (Plant-specific Rop nucleotide exchanger)	AT5G02010.1
MA_692795g0010	1	MA_692795g0010	MA_692795g0010	MA_692795g0010		1	MA_692795g0010	MA_692795g0010	MA_692795g0010	PF00249-Myb-like DNA-binding domain;PF13921-Myb-like DNA-binding domain	AT3G61250.1	transcription factor MYB41
MA_696786g0010	1	0	MA_696786g0010	0		1	0	MA_696786g0010	0	PF00226-DnaJ domain	AT2G17880.1	chaperone protein dnaJ 11, chloroplastic-like
MA_697287g0010	1	0	0	MA_697287g0010		0	0	0	0		AT4G39870.2	oxidation resistance protein 1
MA_77700g0010	1	0	MA_77700g0010	0		1	0	MA_77700g0010	0	PF00038-Intermediate filament protein;PF04156-IncA protein	AT5G24660.1	ribonuclease Y-like
MA_81359g0010	1	0	MA_81359g0010	0		1	0	MA_81359g0010	0	PF14009-Domain of unknown function (DUF4228)	AT3G10120.1	DUF4228 domain-containing protein
MA_8147g0020	1	MA_8147g0020	MA_8147g0020	MA_8147g0020		1	MA_8147g0020	MA_8147g0020	MA_8147g0020	PF00249-Myb-like DNA-binding domain;PF13921-Myb-like DNA-binding domain	AT1G22640.1	tannin-related R2R3 MYB transcription factor
MA_82160g0010	1	MA_82160g0010	MA_82160g0010	0		1	0	MA_82160g0010	0	PF00183-Hsp90 protein;PF02518-Histidine kinase-, DNA gyrase B-, and HSP90-like ATPase;PF13589-Histidine kinase-, DNA gyrase B-, and HSP90-like ATPase	AT2G04030.2
MA_8348g0030	1	MA_8348g0030	MA_8348g0030	MA_8348g0030		1	0	MA_8348g0030	MA_8348g0030	PF00560-Leucine Rich Repeat;PF00931-NB-ARC domain;PF01637-Archaeal ATPase;PF12799-Leucine Rich repeats (2 copies);PF13191-AAA ATPase domain;PF13401-AAA domain;PF13504-Leucine rich repeat;PF13516-Leucine Rich repeat;PF13855-Leucine rich repeat	AT1G61180.2	disease resistance protein At4g27190-like
MA_83g0010	1	MA_83g0010	0	MA_83g0010		1	MA_83g0010	MA_83g0010	MA_83g0010	PF00931-NB-ARC domain;PF01656-CobQ/CobB/MinD/ParA nucleotide binding domain;PF05659-Arabidopsis broad-spectrum mildew resistance protein RPW8;PF05729-NACHT domain;PF13173-AAA domain;PF13191-AAA ATPase domain;PF13207-AAA domain;PF13238-AAA domain;PF13401-AAA domain	AT5G04720.1	probable disease resistance protein At4g33300
MA_84234g0020	1	MA_84234g0020	MA_84234g0020	0		1	0	MA_84234g0020	0	PF00515-Tetratricopeptide repeat;PF07719-Tetratricopeptide repeat;PF13176-Tetratricopeptide repeat;PF13181-Tetratricopeptide repeat;PF13414-TPR repeat;PF13424-Tetratricopeptide repeat;PF13428-Tetratricopeptide repeat;PF13431-Tetratricopeptide repeat	AT1G80130.1
MA_8588927g0010	0	0	0	0		1	0	0	MA_8588927g0010	PF04513-Baculovirus polyhedron envelope protein, PEP, C terminus ;PF07851-TMPIT-like protein	AT4G10430.3	transmembrane protein 120 homolog
MA_8741625g0010	1	MA_8741625g0010	MA_8741625g0010	0		1	0	MA_8741625g0010	0	PF01582-TIR domain;PF04286-Protein of unknown function (DUF445);PF08937-MTH538 TIR-like domain (DUF1863);PF13676-TIR domain	AT5G36930.2	TMV resistance protein N
MA_8750226g0010	1	0	MA_8750226g0010	0		1	MA_8750226g0010	0	0	PF03018-Dirigent-like protein	AT5G42500.1	dirigent-like protein
MA_9321189g0010	1	0	MA_9321189g0010	0		1	0	MA_9321189g0010	0	PF00931-NB-ARC domain;PF04665-Poxvirus A32 protein;PF05729-NACHT domain;PF08477-Miro-like protein;PF13401-AAA domain
MA_93698g0010	1	0	MA_93698g0010	0		0	0	0	0	PF00646-F-box domain;PF01344-Kelch motif;PF12937-F-box-like;PF13418-Galactose oxidase, central domain;PF13964-Kelch motif	AT1G23390.1	F-box/kelch-repeat protein At3g24760
MA_9582908g0010	0	0	0	0		1	0	MA_9582908g0010	0	PF07059-Protein of unknown function (DUF1336)	AT1G06050.1	protein ENHANCED DISEASE RESISTANCE 2-like
MA_9873718g0020	1	MA_9873718g0020	0	0		0	0	0	0	PF00931-NB-ARC domain;PF01582-TIR domain;PF01637-Archaeal ATPase;PF03205-Molybdopterin guanine dinucleotide synthesis protein B;PF03308-ArgK protein;PF05729-NACHT domain;PF08477-Miro-like protein;PF13173-AAA domain;PF13191-AAA ATPase domain;PF13207-AAA domain;PF13238-AAA domain;PF13401-AAA domain;PF13676-TIR domain	AT1G27170.1
Total number	105	46	79	37		87	31	61	33

## Sheet: Transcription factors
		BASAL					APICAL
		CHG	CHH	CpG			CHG	CHH	CpG	Pfam	Arabidopsis homolog	Blast2go
MA_10157g0010	1	MA_10157g0010	MA_10157g0010	0		0	0	0	0	PF00010-Helix-loop-helix DNA-binding domain	AT1G68810.1	transcription factor bHLH30-like
MA_101849g0010	1	MA_101849g0010	MA_101849g0010	MA_101849g0010		1	MA_101849g0010	0	0	PF02365-No apical meristem (NAM) protein	AT2G17040.1
MA_10426153g0010	1	0	MA_10426153g0010	0		1	0	MA_10426153g0010	0	PF00096-Zinc finger, C2H2 type;PF13894-C2H2-type zinc finger;PF13912-C2H2-type zinc finger	AT1G75710.1	putative nucleic acid binding protein
MA_10426300g0010	1	0	MA_10426300g0010	0		0	0	0	0
MA_10426425g0010	1	MA_10426425g0010	MA_10426425g0010	0		1	MA_10426425g0010	0	0	PF00096-Zinc finger, C2H2 type;PF12171-Zinc-finger double-stranded RNA-binding;PF12874-Zinc-finger of C2H2 type;PF13912-C2H2-type zinc finger	AT2G45120.1	zinc finger protein ZAT9-like
MA_10427487g0020	0	0	0	0		1	0	0	MA_10427487g0020		AT3G13290.1	enhancer of mRNA-decapping protein 4
MA_10427859g0010	1	0	MA_10427859g0010	MA_10427859g0010		1	MA_10427859g0010	MA_10427859g0010	MA_10427859g0010	PF00249-Myb-like DNA-binding domain;PF00628-PHD-finger;PF13325-N-terminal region of micro-spherule protein;PF13921-Myb-like DNA-binding domain	AT5G03780.1
MA_10428046g0010	1	0	MA_10428046g0010	0		1	0	MA_10428046g0010	0	PF00856-SET domain;PF00999-Sodium/hydrogen exchanger family;PF05033-Pre-SET motif;PF08879-WRC	AT2G23740.1
MA_10430141g0010	1	0	0	MA_10430141g0010		0	0	0	0	PF13917-Zinc knuckle	AT5G49400.1	zinc finger CCHC domain-containing protein 10-like
MA_10430397g0010	1	MA_10430397g0010	0	0		0	0	0	0	PF02365-No apical meristem (NAM) protein	AT1G65910.1
MA_10430892g0020	1	MA_10430892g0020	0	0		0	0	0	0	PF00097-Zinc finger, C3HC4 type (RING finger);PF00628-PHD-finger;PF12678-RING-H2 zinc finger;PF13445-RING-type zinc-finger, LisH dimerisation motif;PF13639-Ring finger domain;PF13920-Zinc finger, C3HC4 type (RING finger);PF13923-Zinc finger, C3HC4 type (RING finger)	AT1G19680.1
MA_10431811g0010	1	MA_10431811g0010	0	0		1	MA_10431811g0010	0	MA_10431811g0010	PF00010-Helix-loop-helix DNA-binding domain	AT2G28160.1
MA_10431881g0010	1	0	MA_10431881g0010	0		0	0	0	0	PF00249-Myb-like DNA-binding domain;PF13921-Myb-like DNA-binding domain	AT5G41020.1	RNA polymerase I termination factor
MA_10432026g0010	0	0	0	0		1	0	MA_10432026g0010	MA_10432026g0010	PF13921-Myb-like DNA-binding domain	AT3G53440.2	putative Homeobox domain-containing protein
MA_10432371g0010	1	0	MA_10432371g0010	0		0	0	0	0	PF00249-Myb-like DNA-binding domain;PF00569-Zinc finger, ZZ type;PF04433-SWIRM domain;PF13921-Myb-like DNA-binding domain	AT4G34430.2	SWI/SNF complex subunit SWI3D
MA_10433418g0010	1	0	MA_10433418g0010	0		1	0	MA_10433418g0010	0	PF00010-Helix-loop-helix DNA-binding domain;PF00705-Proliferating cell nuclear antigen, N-terminal domain;PF05335-Protein of unknown function (DUF745);PF07373-CAMP factor (Cfa)	AT1G12860.1
MA_10434450g0010	1	0	MA_10434450g0010	MA_10434450g0010		1	MA_10434450g0010	MA_10434450g0010	MA_10434450g0010	PF03106-WRKY DNA -binding domain	AT5G43290.1	probable WRKY transcription factor 49
MA_10434815g0010	1	MA_10434815g0010	MA_10434815g0010	0		1	0	MA_10434815g0010	0	PF00320-GATA zinc finger	AT3G54810.1	GATA transcription factor 5-like
MA_10435903g0020	1	0	MA_10435903g0020	0		1	0	MA_10435903g0020	0	PF00046-Homeobox domain;PF05920-Homeobox KN domain;PF06005-Protein of unknown function (DUF904)	AT1G52150.3	homeobox-leucine zipper protein ATHB-15-like
MA_10436500g0010	1	0	MA_10436500g0010	0		1	0	MA_10436500g0010	0	PF07496-CW-type Zinc Finger		histone-lysine N-methyltransferase ASHH2
MA_10436541g0010	1	MA_10436541g0010	0	0		0	0	0	0	PF02892-BED zinc finger;PF04937-Protein of unknown function (DUF 659);PF05699-hAT family dimerisation domain	AT5G33406.1	protein dimerization, putative
MA_10436879g0010	1	MA_10436879g0010	MA_10436879g0010	0		1	MA_10436879g0010	0	0	PF00176-SNF2 family N-terminal domain;PF01849-NAC domain	AT1G17880.1	nascent polypeptide-associated complex subunit beta-like
MA_107919g0020	1	MA_107919g0020	0	MA_107919g0020		1	MA_107919g0020	0	0		AT2G42380.2	basic leucine zipper 34-like isoform X1
MA_108060g0010	1	MA_108060g0010	MA_108060g0010	0		1	MA_108060g0010	MA_108060g0010	0	PF00176-SNF2 family N-terminal domain;PF00270-DEAD/DEAH box helicase;PF04851-Type III restriction enzyme, res subunit;PF09848-Uncharacterized conserved protein (DUF2075)	AT1G01040.1	Dicer-like 3
MA_109451g0010	1	MA_109451g0010	0	MA_109451g0010		1	MA_109451g0010	0	MA_109451g0010	PF10497-Zinc-finger domain of monoamine-oxidase A repressor R1	AT1G67780.1	DDT domain
MA_115202g0010	1	MA_115202g0010	0	0		0	0	0	0	PF08879-WRC	AT2G42040.1	growth-regulating factor 9-like
MA_11847g0020	1	MA_11847g0020	MA_11847g0020	0		1	MA_11847g0020	0	0	PF00170-bZIP transcription factor;PF07716-Basic region leucine zipper	AT4G35040.1	basic leucine zipper 23
MA_123810g0010	1	0	MA_123810g0010	MA_123810g0010		1	0	MA_123810g0010	MA_123810g0010	PF02701-Dof domain, zinc finger	AT5G60850.1	dof zinc finger protein DOF1.7
MA_12404g0010	1	MA_12404g0010	0	MA_12404g0010		1	0	0	MA_12404g0010			Myb DNA-binding domain protein
MA_124797g0010	1	0	MA_124797g0010	MA_124797g0010		1	0	MA_124797g0010	MA_124797g0010	PF03106-WRKY DNA -binding domain	AT1G29280.1
MA_126170g0010	1	MA_126170g0010	MA_126170g0010	MA_126170g0010		1	MA_126170g0010	MA_126170g0010	MA_126170g0010	PF00642-Zinc finger C-x8-C-x5-C-x3-H type (and similar)	AT4G29190.1	zinc finger CCCH domain-containing protein 20-like
MA_130615g0010	1	MA_130615g0010	MA_130615g0010	0		1	MA_130615g0010	0	0	PF06766-Fungal hydrophobin
MA_130776g0010	1	0	MA_130776g0010	0		1	0	MA_130776g0010	0	PF00010-Helix-loop-helix DNA-binding domain;PF04239-Protein of unknown function (DUF421);PF13291-ACT domain	AT3G24140.1
MA_135627g0010	1	0	MA_135627g0010	MA_135627g0010		1	0	MA_135627g0010	MA_135627g0010	PF00249-Myb-like DNA-binding domain;PF00439-Bromodomain;PF13837-Myb/SANT-like DNA-binding domain;PF13921-Myb-like DNA-binding domain	AT3G60110.1
MA_13576g0010	1	0	MA_13576g0010	MA_13576g0010		1	0	0	MA_13576g0010		AT4G27240.1	PREDICTED: uncharacterized protein LOC103978555 isoform X2
MA_138256g0010	1	0	MA_138256g0010	0		0	0	0	0	PF03106-WRKY DNA -binding domain	AT2G34830.1	probable WRKY transcription factor 14
MA_13974g0010	1	0	MA_13974g0010	0		1	0	MA_13974g0010	0	PF04782-Protein of unknown function (DUF632);PF04783-Protein of unknown function (DUF630)	AT4G30130.1	nitrate regulatory gene2 protein
MA_14104g0010	1	0	MA_14104g0010	0		1	0	MA_14104g0010	0	PF00010-Helix-loop-helix DNA-binding domain	AT4G37850.1	transcription factor bHLH95-like
MA_15175g0010	1	MA_15175g0010	0	0		0	0	0	0	PF08729-Hpc2-related domain	AT1G21610.1	ubinuclein-1-like isoform X1
MA_15819g0010	1	MA_15819g0010	0	0		1	MA_15819g0010	0	0	PF00215-Orotidine 5'-phosphate decarboxylase / HUMPS family	AT2G34900.1	Transcription factor GTE1
MA_162433g0010	1	MA_162433g0010	MA_162433g0010	MA_162433g0010		1	MA_162433g0010	0	0	PF02892-BED zinc finger
MA_16692g0010	1	MA_16692g0010	MA_16692g0010	MA_16692g0010		1	MA_16692g0010	MA_16692g0010	0	PF02701-Dof domain, zinc finger	AT5G60200.1
MA_16767g0010	1	0	MA_16767g0010	0		0	0	0	0	PF00046-Homeobox domain;PF02183-Homeobox associated leucine zipper;PF06005-Protein of unknown function (DUF904);PF07989-Microtubule associated	AT4G04890.1
MA_169331g0010	1	0	MA_169331g0010	MA_169331g0010		1	0	MA_169331g0010	0	PF08879-WRC	AT2G42040.1	apoptotic chromatin condensation inducer in the nucleus
MA_171192g0010	0	0	0	0		1	MA_171192g0010	MA_171192g0010	0	PF02892-BED zinc finger
MA_172077g0010	1	0	MA_172077g0010	0		1	0	MA_172077g0010	0	PF00158-Sigma-54 interaction domain;PF00350-Dynamin family;PF00437-Type II/IV secretion system protein;PF00735-Septin;PF01926-50S ribosome-binding GTPase;PF01935-Domain of unknown function DUF87;PF02421-Ferrous iron transport protein B;PF03193-Protein of unknown function, DUF258;PF04548-AIG1 family;PF04670-Gtr1/RagA G protein conserved region;PF08477-Miro-like protein;PF11886-Domain of unknown fu…	AT2G16640.1	translocase of chloroplast 120, chloroplastic
MA_17694g0010	1	0	0	MA_17694g0010		1	MA_17694g0010	0	0	PF02201-SWIB/MDM2 domain	AT3G19080.1	upstream activation factor subunit spp27
MA_177426g0020	1	0	MA_177426g0020	MA_177426g0020		1	MA_177426g0020	0	MA_177426g0020	PF04769-Mating-type protein MAT alpha 1
MA_178480g0010	1	0	MA_178480g0010	0		1	0	MA_178480g0010	0	PF08879-WRC	AT2G42040.1	growth-regulating factor 9 isoform X1
MA_18206g0020	1	MA_18206g0020	0	0		1	MA_18206g0020	0	0	PF01316-Arginine repressor, DNA binding domain		sodium channel modifier 1-like
MA_182362g0010	1	MA_182362g0010	MA_182362g0010	0		0	0	0	0	PF08456-Viral methyltransferase C-terminal		putative E3 ubiquitin-protein ligase rbrA
MA_19240g0010	1	MA_19240g0010	MA_19240g0010	MA_19240g0010		1	MA_19240g0010	0	MA_19240g0010	PF02172-KIX domain	AT5G21080.1
MA_19420g0010	1	0	MA_19420g0010	0		0	0	0	0	PF00847-AP2 domain	AT2G40340.1	CAP2 protein
MA_194299g0010	1	MA_194299g0010	0	0		1	MA_194299g0010	0	0	PF00046-Homeobox domain;PF02183-Homeobox associated leucine zipper;PF04618-HD-ZIP protein N terminus;PF05920-Homeobox KN domain;PF11569-Homeodomain leucine-zipper encoding, Homez	AT5G06710.1	homeobox-leucine zipper protein HOX11
MA_19468g0020	1	MA_19468g0020	0	0		0	0	0	0			zinc finger protein
MA_20468g0010	1	0	MA_20468g0010	0		1	0	MA_20468g0010	0	PF03106-WRKY DNA -binding domain	AT1G69310.2	probable WRKY transcription factor 51
MA_20585g0010	1	0	0	MA_20585g0010		1	0	0	MA_20585g0010	PF00010-Helix-loop-helix DNA-binding domain	AT1G12860.1	transcription factor ICE1
MA_2101g0010	1	0	MA_2101g0010	0		1	0	MA_2101g0010	0	PF03634-TCP family transcription factor	AT1G58100.1	transcription factor TCP20-like
MA_22288g0010	1	MA_22288g0010	0	MA_22288g0010		1	MA_22288g0010	0	0	PF00856-SET domain;PF05033-Pre-SET motif	AT5G13960.1	histone-lysine N-methyltransferase, H3 lysine-9 specific SUVH4 isoform X1
MA_25230g0020	1	0	MA_25230g0020	0		1	0	MA_25230g0020	MA_25230g0020	PF03908-Sec20;PF03909-BSD domain	AT1G03350.1	BSD domain-containing protein 1-like
MA_26114g0010	1	MA_26114g0010	MA_26114g0010	0		1	MA_26114g0010	MA_26114g0010	0	PF00010-Helix-loop-helix DNA-binding domain	AT1G09530.2	basic helix-loop-helix family protein-like protein
MA_26306g0010	1	0	MA_26306g0010	0		1	0	MA_26306g0010	0	PF00096-Zinc finger, C2H2 type;PF02892-BED zinc finger;PF12171-Zinc-finger double-stranded RNA-binding;PF12756-C2H2 type zinc-finger (2 copies);PF13894-C2H2-type zinc finger;PF13912-C2H2-type zinc finger	AT1G02040.1	zinc finger protein ZAT9-like
MA_2814g0010	1	0	MA_2814g0010	0		1	0	MA_2814g0010	0	PF01978-Sugar-specific transcriptional regulator TrmB;PF02319-E2F/DP family winged-helix DNA-binding domain	AT3G48160.2	E2F transcription factor-like E2FE
MA_3312g0010	1	MA_3312g0010	MA_3312g0010	MA_3312g0010		1	MA_3312g0010	0	MA_3312g0010	PF00176-SNF2 family N-terminal domain;PF00271-Helicase conserved C-terminal domain;PF13892-DNA-binding domain	AT3G57300.1
MA_33471g0010	1	0	MA_33471g0010	0		1	MA_33471g0010	0	0	PF00170-bZIP transcription factor;PF04102-SlyX;PF07716-Basic region leucine zipper	AT3G10800.1	bZIP transcription factor 17-like
MA_37441g0010	1	0	MA_37441g0010	0		1	0	MA_37441g0010	0	PF00092-von Willebrand factor type A domain;PF00097-Zinc finger, C3HC4 type (RING finger);PF00628-PHD-finger;PF05762-VWA domain containing CoxE-like protein;PF09967-VWA-like domain (DUF2201);PF12678-RING-H2 zinc finger;PF12861-Anaphase-promoting complex subunit 11 RING-H2 finger;PF13519-von Willebrand factor type A domain;PF13639-Ring finger domain;PF13768-von Willebrand factor type A domain;PF13…	AT2G38970.1	zinc finger protein
MA_407206g0010	1	0	MA_407206g0010	MA_407206g0010		1	0	MA_407206g0010	0	PF00505-HMG (high mobility group) box;PF04690-YABBY protein;PF09011-Domain of unknown function (DUF1898);PF10122-Mu-like prophage protein Com;PF11331-Protein of unknown function (DUF3133)	AT2G26580.2	YABBY transcription factor
MA_4076g0010	1	MA_4076g0010	MA_4076g0010	0		1	0	MA_4076g0010	0	PF00010-Helix-loop-helix DNA-binding domain;PF14215-bHLH-MYC and R2R3-MYB transcription factors N-terminal	AT1G01260.3	transcription factor bHLH13
MA_41289g0010	1	0	MA_41289g0010	0		1	0	MA_41289g0010	0	PF03479-Domain of unknown function (DUF296)	AT5G49700.1	AT-hook motif nuclear-localized protein 23-like
MA_42278g0010	1	0	MA_42278g0010	0		0	0	0	0
MA_436410g0010	0	0	0	0		1	0	0	MA_436410g0010		AT1G35660.1	Tetratricopeptide-like helical domain containing protein
MA_44257g0010	1	0	MA_44257g0010	0		0	0	0	0		AT1G23965.1	transcription factor
MA_455618g0010	1	MA_455618g0010	0	0		0	0	0	0	PF00078-Reverse transcriptase (RNA-dependent DNA polymerase);PF01348-Type II intron maturase	AT5G04050.1
MA_47307g0010	1	MA_47307g0010	MA_47307g0010	MA_47307g0010		0	0	0	0	PF03106-WRKY DNA -binding domain	AT4G04450.1
MA_4761g0020	1	MA_4761g0020	MA_4761g0020	0		1	MA_4761g0020	0	MA_4761g0020	PF00010-Helix-loop-helix DNA-binding domain	AT4G37850.1	transcription factor bHLH18-like
MA_494569g0010	0	0	0	0		1	0	MA_494569g0010	0	PF00170-bZIP transcription factor;PF03739-Predicted permease YjgP/YjgQ family;PF06005-Protein of unknown function (DUF904);PF08232-Striatin family
MA_4997g0010	1	MA_4997g0010	MA_4997g0010	MA_4997g0010		1	0	MA_4997g0010	MA_4997g0010	PF10545-Alcohol dehydrogenase transcription factor Myb/SANT-like;PF13837-Myb/SANT-like DNA-binding domain	AT3G24490.1	trihelix transcription factor ASIL1
MA_50175g0010	1	MA_50175g0010	MA_50175g0010	0		1	MA_50175g0010	MA_50175g0010	0		AT3G60520.1
MA_52085g0010	1	MA_52085g0010	MA_52085g0010	0		1	0	MA_52085g0010	MA_52085g0010	PF00010-Helix-loop-helix DNA-binding domain;PF02724-CDC45-like protein	AT3G07340.1	transcription factor bHLH63-like isoform X2
MA_5288g0010	1	0	MA_5288g0010	MA_5288g0010		1	0	MA_5288g0010	MA_5288g0010		AT3G17100.2	transcription factor bHLH148-like
MA_54295g0010	1	0	0	MA_54295g0010		0	0	0	0	PF00856-SET domain;PF02182-YDG/SRA domain;PF05033-Pre-SET motif	AT5G04940.2	histone-lysine N-methyltransferase, H3 lysine-9 specific SUVH1-like
MA_55337g0010	1	0	MA_55337g0010	MA_55337g0010		0	0	0	0	PF00249-Myb-like DNA-binding domain;PF13921-Myb-like DNA-binding domain	AT2G37630.1	transcription factor AS1-like
MA_570300g0010	1	0	MA_570300g0010	0		1	0	MA_570300g0010	0	PF00010-Helix-loop-helix DNA-binding domain
MA_6195g0010	1	0	MA_6195g0010	0		0	0	0	0		AT2G45250.1	histone H3.v1
MA_635g0010	1	0	MA_635g0010	0		1	0	MA_635g0010	0	PF03634-TCP family transcription factor	AT3G47620.1	transcription factor TCP14-like
MA_67841g0010	1	MA_67841g0010	MA_67841g0010	MA_67841g0010		1	MA_67841g0010	MA_67841g0010	MA_67841g0010	PF00847-AP2 domain	AT5G11590.1	Ethylene-responsive transcription factor ERF034
MA_68024g0010	1	0	MA_68024g0010	0		1	0	MA_68024g0010	0	PF13837-Myb/SANT-like DNA-binding domain	AT1G21200.1	sequence-specific DNA binding transcription factor
MA_682940g0010	1	MA_682940g0010	0	0		1	MA_682940g0010	0	0			Transcription factor SUM-1
MA_70076g0010	1	0	MA_70076g0010	MA_70076g0010		0	0	0	0	PF00096-Zinc finger, C2H2 type;PF02892-BED zinc finger;PF12171-Zinc-finger double-stranded RNA-binding;PF12756-C2H2 type zinc-finger (2 copies);PF12874-Zinc-finger of C2H2 type;PF13465-Zinc-finger double domain;PF13894-C2H2-type zinc finger;PF13912-C2H2-type zinc finger	AT5G03510.1	zinc finger protein ZAT9-like
MA_712558g0010	1	MA_712558g0010	0	0		0	0	0	0	PF00170-bZIP transcription factor;PF03233-Aphid transmission protein;PF04849-HAP1 N-terminal conserved region;PF05812-Herpesvirus BLRF2 protein;PF06160-Septation ring formation regulator, EzrA ;PF08317-Spc7 kinetochore protein;PF08702-Fibrinogen alpha/beta chain family;PF12325-TATA element modulatory factor 1 TATA binding
MA_7537g0010	0	0	0	0		1	MA_7537g0010	0	MA_7537g0010	PF02701-Dof domain, zinc finger	AT5G60200.1
MA_7848375g0010	1	0	MA_7848375g0010	0		0	0	0	0	PF00010-Helix-loop-helix DNA-binding domain	AT5G65640.2	Transcription factor bHLH93
MA_83232g0010	1	0	MA_83232g0010	0		1	0	MA_83232g0010	MA_83232g0010		AT3G57500.1	transcription factor RBF1-like
MA_845170g0010	0	0	0	0		1	0	MA_845170g0010	0	PF00385-Chromo (CHRromatin Organisation MOdifier) domain;PF01393-Chromo shadow domain;PF08940-Domain of unknown function (DUF1918);PF14061-Polycomb-like MTF2 factor 2	AT2G47450.1	signal recognition particle 43 kDa protein, chloroplastic
MA_88386g0010	1	0	MA_88386g0010	0		1	MA_88386g0010	MA_88386g0010	0	PF02536-mTERF		transcription termination factor MTERF8, chloroplastic
MA_8865g0010	1	0	MA_8865g0010	0		0	0	0	0	PF00249-Myb-like DNA-binding domain	AT1G32240.1	probable transcription factor KAN2 isoform X3
MA_88831g0010	1	MA_88831g0010	MA_88831g0010	0		1	MA_88831g0010	MA_88831g0010	MA_88831g0010	PF00010-Helix-loop-helix DNA-binding domain	AT5G01310.1	transcription factor bHLH140
MA_90792g0010	1	0	MA_90792g0010	0		0	0	0	0	PF04784-Protein of unknown function, DUF547;PF14389-Leucine-zipper of ternary complex factor MIP1	AT4G37080.3
MA_9135164g0010	1	0	MA_9135164g0010	0		1	0	MA_9135164g0010	MA_9135164g0010		AT3G06590.2	transcription factor bHLH148-like
MA_91633g0010	1	MA_91633g0010	MA_91633g0010	0		1	MA_91633g0010	0	MA_91633g0010	PF02791-DDT domain;PF10537-ATP-utilising chromatin assembly and remodelling N-terminal	AT5G08630.1
MA_9374017g0010	1	0	MA_9374017g0010	0		0	0	0	0	PF00249-Myb-like DNA-binding domain;PF13921-Myb-like DNA-binding domain	AT3G02940.1	transcription factor MYB39-like
MA_95218g0010	1	0	MA_95218g0010	0		1	0	MA_95218g0010	0	PF00320-GATA zinc finger;PF00851-Helper component proteinase	AT4G32010.1
MA_9556g0010	1	MA_9556g0010	MA_9556g0010	0		1	0	MA_9556g0010	MA_9556g0010	PF00046-Homeobox domain;PF03789-ELK domain ;PF03790-KNOX1 domain ;PF03791-KNOX2 domain ;PF05920-Homeobox KN domain	AT4G08150.1	homeobox transcription factor KN1
MA_96570g0010	1	0	MA_96570g0010	0		0	0	0	0		AT3G58850.1	transcription factor PAR2-like
MA_96585g0010	1	0	MA_96585g0010	0		1	0	0	MA_96585g0010	PF00010-Helix-loop-helix DNA-binding domain;PF13291-ACT domain;PF14215-bHLH-MYC and R2R3-MYB transcription factors N-terminal	AT1G63650.3
Total number	98	42	77	29		76	33	48	30

## Sheet: Cell cycle
		BASAL					APICAL
		CHG	CHH	CpG			CHG	CHH	CpG	Pfam	Arabidopsis homolog	Blast2go
MA_100058g0010	1	MA_100058g0010	MA_100058g0010	MA_100058g0010		0	0	0	0	PF01909-Nucleotidyltransferase domain;PF03813-Nrap protein;PF04926-Poly(A) polymerase predicted RNA binding domain;PF04928-Poly(A) polymerase central domain	AT4G32850.9
MA_10221610g0010	1	MA_10221610g0010	MA_10221610g0010	0		1	MA_10221610g0010	MA_10221610g0010	0			protein SLOW WALKER 1-like
MA_10331305g0010	0	0	0	0		1	MA_10331305g0010	0	0	PF08646-Replication factor-A C terminal domain	AT5G08020.1
MA_104110g0010	1	MA_104110g0010	MA_104110g0010	0		1	MA_104110g0010	MA_104110g0010	0	PF10601-LITAF-like zinc ribbon domain	AT2G33510.1
MA_10425792g0010	1	MA_10425792g0010	0	0		1	MA_10425792g0010	MA_10425792g0010	0	PF02845-CUE domain		G2/mitotic-specific cyclin S13-7
MA_10428837g0030	1	MA_10428837g0030	0	0		1	MA_10428837g0030	0	0	PF00134-Cyclin, N-terminal domain;PF00852-Glycosyltransferase family 10 (fucosyltransferase)	AT3G11520.1
MA_10429036g0010	1	MA_10429036g0010	0	MA_10429036g0010		1	0	MA_10429036g0010	0	PF00078-Reverse transcriptase (RNA-dependent DNA polymerase)	AT5G16850.1
MA_10429579g0010	1	0	MA_10429579g0010	0		1	0	0	MA_10429579g0010	PF00580-UvrD/REP helicase N-terminal domain;PF13401-AAA domain		TPR and ankyrin repeat-containing protein 1-like
MA_10429586g0010	1	0	MA_10429586g0010	0		0	0	0	0		AT5G06590.1	PREDICTED: uncharacterized protein LOC101291744
MA_10429778g0010	1	MA_10429778g0010	MA_10429778g0010	0		1	0	MA_10429778g0010	0	PF00512-His Kinase A (phospho-acceptor) domain;PF05811-Eukaryotic protein of unknown function (DUF842);PF06156-Protein of unknown function (DUF972);PF07258-HCaRG protein	AT1G31360.1	mediator of RNA polymerase II transcription subunit 34
MA_10431915g0010	1	MA_10431915g0010	0	0		1	MA_10431915g0010	0	0	PF02134-Repeat in ubiquitin-activating (UBA) protein;PF10585-Ubiquitin-activating enzyme active site	AT2G21470.1
MA_10432100g0020	1	0	MA_10432100g0020	0		0	0	0	0	PF00097-Zinc finger, C3HC4 type (RING finger);PF00628-PHD-finger;PF02182-YDG/SRA domain;PF13445-RING-type zinc-finger, LisH dimerisation motif;PF13639-Ring finger domain;PF13920-Zinc finger, C3HC4 type (RING finger);PF13923-Zinc finger, C3HC4 type (RING finger);PF13961-Domain of unknown function (DUF4219)	AT5G39550.1	E3 ubiquitin-protein ligase ORTHRUS 2-like
MA_10433093g0010	1	MA_10433093g0010	0	0		0	0	0	0	PF00134-Cyclin, N-terminal domain;PF02984-Cyclin, C-terminal domain	AT1G20590.1	G2/mitotic-specific cyclin-2
MA_10433117g0020	1	MA_10433117g0020	MA_10433117g0020	0		1	MA_10433117g0020	MA_10433117g0020	0	PF02171-Piwi domain;PF11937-Protein of unknown function (DUF3455)	AT5G43810.2
MA_10433762g0010	1	0	MA_10433762g0010	0		1	0	MA_10433762g0010	0	PF09402-Man1-Src1p-C-terminal domain	AT5G46560.1	uncharacterized protein LOC18429698 isoform X2
MA_10434265g0020	1	0	MA_10434265g0020	0		1	0	0	0	PF00400-WD domain, G-beta repeat;PF08662-Eukaryotic translation initiation factor eIF2A	AT4G33270.1
MA_10435430g0020	1	0	0	MA_10435430g0020		1	0	0	0	PF00154-recA bacterial DNA recombination protein;PF04790-Sarcoglycan complex subunit protein;PF06745-KaiC;PF08423-Rad51;PF10106-Uncharacterized protein conserved in bacteria (DUF2345);PF13481-AAA domain	AT5G57450.2
MA_10435547g0010	1	MA_10435547g0010	0	0		1	0	0	0	PF00415-Regulator of chromosome condensation (RCC1) repeat;PF13540-Regulator of chromosome condensation (RCC1) repeat	AT5G60870.1	ultraviolet-B receptor UVR8
MA_10435841g0020	1	MA_10435841g0020	MA_10435841g0020	MA_10435841g0020		1	0	MA_10435841g0020	MA_10435841g0020
MA_10435853g0010	1	0	0	MA_10435853g0010		1	0	0	0	PF01541-GIY-YIG catalytic domain	AT2G30350.2	structure-specific endonuclease subunit SLX1 isoform X2
MA_10436455g0010	1	0	0	MA_10436455g0010		0	0	0	0	PF00533-BRCA1 C Terminus (BRCT) domain;PF01834-XRCC1 N terminal domain;PF12738-twin BRCT domain	AT1G80420.3	DNA-repair protein XRCC1
MA_10436497g0010	1	MA_10436497g0010	MA_10436497g0010	0		1	MA_10436497g0010	0	MA_10436497g0010		AT1G67580.2
MA_10436922g0010	1	MA_10436922g0010	0	0		0	0	0	0	PF03372-Endonuclease/Exonuclease/phosphatase family	AT4G36050.2	DNA-(apurinic or apyrimidinic site) lyase 2 isoform X2
MA_106416g0010	1	MA_106416g0010	MA_106416g0010	0		1	0	MA_106416g0010	0	PF00069-Protein kinase domain;PF01636-Phosphotransferase enzyme family;PF06293-Lipopolysaccharide kinase (Kdo/WaaP) family;PF07714-Protein tyrosine kinase	AT1G20930.1
MA_11172g0010	0	0	0	0		1	MA_11172g0010	0	0	PF00027-Cyclic nucleotide-binding domain;PF00612-IQ calmodulin-binding motif;PF12911-N-terminal TM domain of oligopeptide transport permease C	AT4G30360.1
MA_119486g0010	1	MA_119486g0010	MA_119486g0010	MA_119486g0010		0	0	0	0	PF00069-Protein kinase domain;PF07714-Protein tyrosine kinase	AT5G10270.1	cyclin-dependent kinase C-2-like
MA_123486g0010	1	0	0	MA_123486g0010		0	0	0	0	PF04824-Conserved region of Rad21 / Rec8 like protein	AT5G16270.1
MA_124590g0010	1	MA_124590g0010	0	MA_124590g0010		1	MA_124590g0010	MA_124590g0010	MA_124590g0010	PF04582-Reovirus sigma C capsid protein;PF10779-Haemolysin XhlA		unknown
MA_127254g0010	1	MA_127254g0010	MA_127254g0010	MA_127254g0010		1	MA_127254g0010	0	MA_127254g0010		AT2G07690.2	DNA replication licensing factor MCM5
MA_137694g0010	1	MA_137694g0010	0	MA_137694g0010		0	0	0	0
MA_138102g0010	1	0	MA_138102g0010	0		1	MA_138102g0010	0	0	PF00158-Sigma-54 interaction domain;PF00493-MCM2/3/5 family;PF01078-Magnesium chelatase, subunit ChlI;PF07726-ATPase family associated with various cellular activities (AAA);PF07728-AAA domain (dynein-related subfamily)	AT5G46280.1
MA_14296g0010	1	MA_14296g0010	0	0		0	0	0	0	PF00582-Universal stress protein family	AT3G11930.1
MA_15527g0010	1	MA_15527g0010	MA_15527g0010	0		1	MA_15527g0010	0	0	PF02985-HEAT repeat;PF13513-HEAT-like repeat;PF13646-HEAT repeats	AT5G37630.1	condensin complex subunit 3 isoform X1
MA_16133g0010	0	0	0	0		1	MA_16133g0010	0	0		AT2G25920.1
MA_16509g0010	1	MA_16509g0010	MA_16509g0010	0		1	MA_16509g0010	MA_16509g0010	0	PF14009-Domain of unknown function (DUF4228)	AT3G61920.1	UvrABC system protein C
MA_165131g0010	1	MA_165131g0010	MA_165131g0010	0		1	MA_165131g0010	0	0	PF00498-FHA domain;PF00533-BRCA1 C Terminus (BRCT) domain;PF12738-twin BRCT domain	AT3G02680.1	nijmegen breakage syndrome 1 protein isoform X2
MA_168616g0030	0	0	0	0		1	MA_168616g0030	0	0	PF00400-WD domain, G-beta repeat;PF08801-Nup133 N terminal like;PF12894-Anaphase-promoting complex subunit 4 WD40 domain	AT1G49540.1
MA_175551g0010	1	MA_175551g0010	0	MA_175551g0010		1	MA_175551g0010	MA_175551g0010	MA_175551g0010			unknown
MA_17695g0020	1	MA_17695g0020	MA_17695g0020	MA_17695g0020		1	MA_17695g0020	0	MA_17695g0020		AT3G25130.1	Neurogenic differentiation factor 1 like
MA_178794g0010	1	MA_178794g0010	MA_178794g0010	0		1	0	MA_178794g0010	0	PF02234-Cyclin-dependent kinase inhibitor	AT1G49620.1	cyclin-dependent kinase inhibitor 5-like
MA_180673g0010	1	MA_180673g0010	MA_180673g0010	0		1	MA_180673g0010	0	MA_180673g0010	PF08585-Domain of unknown function (DUF1767)	AT5G63540.1	recQ-mediated genome instability protein 1
MA_184913g0010	1	MA_184913g0010	0	0		0	0	0	0	PF02892-BED zinc finger
MA_18685g0010	1	MA_18685g0010	MA_18685g0010	0		1	MA_18685g0010	0	MA_18685g0010	PF00009-Elongation factor Tu GTP binding domain;PF00025-ADP-ribosylation factor family;PF00071-Ras family;PF01926-50S ribosome-binding GTPase;PF02421-Ferrous iron transport protein B;PF04670-Gtr1/RagA G protein conserved region;PF08010-Bacteriophage protein GP30.3;PF08477-Miro-like protein;PF13401-AAA domain	AT1G05810.1	ras-related protein RABA5e-like
MA_203205g0010	1	0	MA_203205g0010	MA_203205g0010		0	0	0	0	PF00580-UvrD/REP helicase N-terminal domain;PF13245-Part of AAA domain		ATP-dependent DNA helicase
MA_207905g0010	1	MA_207905g0010	MA_207905g0010	0		1	MA_207905g0010	0	0	PF00515-Tetratricopeptide repeat;PF07719-Tetratricopeptide repeat;PF12895-Anaphase-promoting complex, cyclosome, subunit 3;PF13174-Tetratricopeptide repeat;PF13181-Tetratricopeptide repeat;PF13371-Tetratricopeptide repeat;PF13414-TPR repeat;PF13424-Tetratricopeptide repeat;PF13428-Tetratricopeptide repeat;PF13431-Tetratricopeptide repeat;PF13432-Tetratricopeptide repeat	AT4G39820.1	trafficking protein particle complex subunit 12
MA_211416g0010	1	0	0	MA_211416g0010		1	0	0	MA_211416g0010			DNA cross-link repair protein SNM1
MA_28323g0010	1	0	MA_28323g0010	MA_28323g0010		1	0	MA_28323g0010	0	PF00134-Cyclin, N-terminal domain;PF02984-Cyclin, C-terminal domain	AT5G25380.1	cyclin-A3-1-like isoform X2
MA_30800g0010	1	0	MA_30800g0010	0		1	0	MA_30800g0010	0	PF00069-Protein kinase domain;PF07714-Protein tyrosine kinase	AT1G18040.1	cyclin-dependent kinase D-2
MA_30958g0010	1	0	MA_30958g0010	MA_30958g0010		0	0	0	0	PF00692-dUTPase	AT3G46940.1
MA_31242g0010	1	0	0	MA_31242g0010		0	0	0	0		AT3G45830.1	Nuclear factor related to kappa-B-binding protein
MA_3402g0010	1	MA_3402g0010	0	0		0	0	0	0	PF00533-BRCA1 C Terminus (BRCT) domain;PF12738-twin BRCT domain	AT5G22010.1	Replication factor C subunit 1
MA_37876g0020	1	MA_37876g0020	0	MA_37876g0020		1	MA_37876g0020	0	0	PF02182-YDG/SRA domain	AT5G13960.1
MA_41906g0020	1	0	MA_41906g0020	0		0	0	0	0	PF10253-Mitotic checkpoint protein PRCC_Cterm	AT2G19270.1	proline-rich protein PRCC
MA_46635g0010	1	MA_46635g0010	MA_46635g0010	MA_46635g0010		1	MA_46635g0010	MA_46635g0010	MA_46635g0010	PF00097-Zinc finger, C3HC4 type (RING finger);PF00628-PHD-finger;PF04641-Replication termination factor 2;PF11789-Zinc-finger of the MIZ type in Nse subunit;PF11793-FANCL C-terminal domain;PF12678-RING-H2 zinc finger;PF12861-Anaphase-promoting complex subunit 11 RING-H2 finger;PF12906-RING-variant domain;PF13639-Ring finger domain;PF13920-Zinc finger, C3HC4 type (RING finger);PF13923-Zinc finger,…	AT3G61460.1	E3 ubiquitin-protein ligase RHA1B-like
MA_49149g0010	1	MA_49149g0010	MA_49149g0010	MA_49149g0010		1	MA_49149g0010	0	0		AT4G18820.1	protein STICHEL-like 3
MA_495749g0010	1	MA_495749g0010	MA_495749g0010	0		1	0	MA_495749g0010	0	PF04582-Reovirus sigma C capsid protein	AT3G15150.1
MA_54149g0010	0	0	0	0		1	MA_54149g0010	0	0	PF00415-Regulator of chromosome condensation (RCC1) repeat;PF00795-Carbon-nitrogen hydrolase;PF01363-FYVE zinc finger;PF04156-IncA protein;PF13540-Regulator of chromosome condensation (RCC1) repeat;PF13713-Transcription factor BRX N-terminal domain	AT1G76950.1	PH, RCC1 and FYVE domains-containing protein 1-like
MA_58036g0010	1	0	0	MA_58036g0010		0	0	0	0	PF00004-ATPase family associated with various cellular activities (AAA);PF01426-BAH domain;PF01443-Viral (Superfamily 1) RNA helicase;PF05707-Zonular occludens toxin (Zot);PF06068-TIP49 C-terminus;PF09848-Uncharacterized conserved protein (DUF2075);PF13086-AAA domain;PF13191-AAA ATPase domain;PF13245-Part of AAA domain;PF13401-AAA domain	AT4G14700.1	origin of replication complex subunit 1A-like
MA_62407g0010	1	MA_62407g0010	MA_62407g0010	0		1	0	MA_62407g0010	MA_62407g0010	PF00004-ATPase family associated with various cellular activities (AAA);PF01695-IstB-like ATP binding protein;PF02463-RecF/RecN/SMC N terminal domain;PF03193-Protein of unknown function, DUF258;PF05729-NACHT domain;PF13191-AAA ATPase domain;PF13245-Part of AAA domain;PF13304-AAA domain;PF13476-AAA domain;PF13481-AAA domain;PF13555-P-loop containing region of AAA domain	AT5G15920.1
MA_63144g0010	1	MA_63144g0010	MA_63144g0010	MA_63144g0010		1	MA_63144g0010	MA_63144g0010	MA_63144g0010		AT1G54200.1
MA_63871g0010	1	MA_63871g0010	MA_63871g0010	MA_63871g0010		1	MA_63871g0010	MA_63871g0010	0	PF00400-WD domain, G-beta repeat	AT5G54520.1	WD repeat-containing protein 25
MA_6911g0010	1	0	MA_6911g0010	0		0	0	0	0		AT1G74260.1
MA_69432g0010	1	MA_69432g0010	0	0		1	0	MA_69432g0010	0	PF00154-recA bacterial DNA recombination protein;PF13438-Domain of unknown function (DUF4113)	AT1G79050.1	DNA repair protein recA homolog 1, chloroplastic
MA_75204g0010	1	MA_75204g0010	MA_75204g0010	MA_75204g0010		1	MA_75204g0010	MA_75204g0010	0	PF02265-S1/P1 Nuclease	AT4G21585.1	endonuclease 4 isoform X1
MA_7608g0020	1	0	MA_7608g0020	0		1	0	MA_7608g0020	0	PF00134-Cyclin, N-terminal domain	AT4G19600.1	cyclin-T1-4 isoform X2
MA_774057g0010	1	MA_774057g0010	MA_774057g0010	0		1	0	MA_774057g0010	0
MA_77969g0010	1	0	MA_77969g0010	0		0	0	0	0	PF04398-Protein of unknown function, DUF538	AT1G56580.1	unknown
MA_8028g0010	1	0	0	MA_8028g0010		1	0	MA_8028g0010	0	PF04751-Protein of unknown function (DUF615);PF12717-non-SMC mitotic condensation complex subunit 1;PF12719-Nuclear condensing complex subunits, C-term domain	AT4G15890.1	condensin-2 complex subunit D3
MA_80643g0010	1	MA_80643g0010	0	0		1	0	MA_80643g0010	0
MA_8570337g0010	1	0	0	MA_8570337g0010		0	0	0	0		AT3G27520.1	cryptic loci regulator
MA_8855g0010	1	MA_8855g0010	0	0		1	MA_8855g0010	0	0	PF00628-PHD-finger;PF13831-PHD-finger	AT3G05670.1
MA_91494g0010	0	0	0	0		1	MA_91494g0010	0	0	PF00634-BRCA2 repeat;PF11168-Protein of unknown function (DUF2955);PF11695-Domain of unknown function (DUF3291)	AT5G01630.1
MA_95546g0010	1	MA_95546g0010	0	0		1	MA_95546g0010	0	0	PF00069-Protein kinase domain;PF07714-Protein tyrosine kinase	AT1G67580.2
MA_95689g0010	1	0	MA_95689g0010	0		1	MA_95689g0010	MA_95689g0010	0	PF10422-Monopolin complex subunit LRS4	AT5G66290.1
MA_97664g0010	1	MA_97664g0010	0	0		1	MA_97664g0010	MA_97664g0010	0		AT4G22970.2
Total number	69	45	41	27		55	34	28	13

## Sheet: Kinases
		BASAL					APICAL
		CHG	CHH	CpG			CHG	CHH	CpG	Pfam	Arabidopsis homolog	Blast2go
MA_10053550g0010	1	MA_10053550g0010	0	0		1	MA_10053550g0010	0	0	PF00069-Protein kinase domain;PF07714-Protein tyrosine kinase	AT5G18610.2	serine/threonine-protein kinase PBL27
MA_101657g0010	1	0	MA_101657g0010	0		1	0	MA_101657g0010	0	PF00069-Protein kinase domain;PF00777-Glycosyltransferase family 29 (sialyltransferase);PF01633-Choline/ethanolamine kinase;PF01636-Phosphotransferase enzyme family;PF02958-Ecdysteroid kinase;PF05907-Eukaryotic protein of unknown function (DUF866);PF07914-Protein of unknown function (DUF1679)	AT1G71697.1	probable choline kinase 2
MA_10279188g0010	1	MA_10279188g0010	0	MA_10279188g0010		0	0	0	0	PF00069-Protein kinase domain;PF01636-Phosphotransferase enzyme family;PF07714-Protein tyrosine kinase	AT4G21390.1	putative receptor-like protein kinase At4g00960
MA_10426650g0010	1	MA_10426650g0010	MA_10426650g0010	0		0	0	0	0	PF00069-Protein kinase domain;PF01636-Phosphotransferase enzyme family;PF05445-Poxvirus serine/threonine protein kinase;PF07714-Protein tyrosine kinase;PF08276-PAN-like domain;PF08277-PAN-like domain;PF11980-Domain of unknown function (DUF3481)	AT1G34300.1	G-type lectin S-receptor-like serine/threonine-protein kinase At1g34300
MA_10426883g0010	1	MA_10426883g0010	MA_10426883g0010	MA_10426883g0010		1	MA_10426883g0010	0	0	PF13837-Myb/SANT-like DNA-binding domain
MA_10428222g0020	0	0	0	0		1	MA_10428222g0020	0	0			serine/threonine-protein kinase BRI1-like 2
MA_10428223g0010	1	MA_10428223g0010	MA_10428223g0010	0		1	MA_10428223g0010	MA_10428223g0010	0	PF00069-Protein kinase domain;PF01636-Phosphotransferase enzyme family;PF06293-Lipopolysaccharide kinase (Kdo/WaaP) family;PF07714-Protein tyrosine kinase	AT1G10210.2	mitogen-activated protein kinase homolog NTF3-like
MA_10429487g0020	1	MA_10429487g0020	MA_10429487g0020	0		1	0	MA_10429487g0020	0	PF00069-Protein kinase domain;PF00560-Leucine Rich Repeat;PF01797-Transposase IS200 like;PF07714-Protein tyrosine kinase;PF08263-Leucine rich repeat N-terminal domain;PF12799-Leucine Rich repeats (2 copies);PF13504-Leucine rich repeat;PF13516-Leucine Rich repeat;PF13855-Leucine rich repeat	AT2G25790.1	probably inactive leucine-rich repeat receptor-like protein kinase At2g25790
MA_10430180g0010	1	MA_10430180g0010	0	MA_10430180g0010		0	0	0	0	PF00288-GHMP kinases N terminal domain;PF08544-GHMP kinases C terminal	AT2G26930.1	4-diphosphocytidyl-2-C-methyl-D-erythritol kinase, chloroplastic/chromoplastic
MA_10431330g0010	1	MA_10431330g0010	MA_10431330g0010	MA_10431330g0010		1	0	MA_10431330g0010	0	PF01214-Casein kinase II regulatory subunit	AT2G44680.1	putative casein kinase II subunit beta-4 isoform X1
MA_10431543g0010	1	0	0	MA_10431543g0010		1	MA_10431543g0010	0	0	PF00481-Protein phosphatase 2C;PF04652-Vta1 like;PF13672-Protein phosphatase 2C	AT4G26080.1	probable protein phosphatase 2C 51 isoform X1
MA_10432092g0010	1	MA_10432092g0010	0	0		1	MA_10432092g0010	0	0	PF03109-ABC1 family;PF12930-Family of unknown function (DUF3836)	AT5G50330.1
MA_10432255g0010	1	MA_10432255g0010	0	0		0	0	0	0	PF00069-Protein kinase domain;PF01636-Phosphotransferase enzyme family;PF06293-Lipopolysaccharide kinase (Kdo/WaaP) family;PF07714-Protein tyrosine kinase;PF10707-PhoP regulatory network protein YrbL	AT3G27560.1	serine/threonine-protein kinase STY13-like isoform X2
MA_10433481g0020	0	0	0	0		1	MA_10433481g0020	0	0	PF00582-Universal stress protein family	AT5G63940.1	probable receptor-like serine/threonine-protein kinase At5g57670
MA_10435532g0020	1	0	0	MA_10435532g0020		0	0	0	0	PF06782-Uncharacterised protein family (UPF0236);PF08263-Leucine rich repeat N-terminal domain;PF13855-Leucine rich repeat	AT1G10850.1	inactive leucine-rich repeat receptor-like serine/threonine-protein kinase At1g60630
MA_10435816g0010	1	0	MA_10435816g0010	0		0	0	0	0	PF00069-Protein kinase domain;PF01636-Phosphotransferase enzyme family;PF07714-Protein tyrosine kinase	AT1G53050.1	probable serine/threonine-protein kinase At1g54610
MA_10436523g0020	1	0	0	MA_10436523g0020		0	0	0	0		AT5G23450.2	sphingoid long-chain bases kinase 1
MA_10437018g0010	1	0	0	MA_10437018g0010		1	0	MA_10437018g0010	0	PF00069-Protein kinase domain;PF06293-Lipopolysaccharide kinase (Kdo/WaaP) family;PF07714-Protein tyrosine kinase	AT4G01370.1	mitogen-activated protein kinase 2
MA_104588g0010	0	0	0	0		1	0	MA_104588g0010	0	PF13947-Wall-associated receptor kinase galacturonan-binding;PF14380-Wall-associated receptor kinase C-terminal	AT1G11915.1	LEAF RUST 10 DISEASE-RESISTANCE LOCUS RECEPTOR-LIKE PROTEIN KINASE-like 2.7
MA_10604g0010	1	MA_10604g0010	MA_10604g0010	MA_10604g0010		1	0	MA_10604g0010	0	PF00069-Protein kinase domain;PF01636-Phosphotransferase enzyme family;PF01657-Salt stress response/antifungal;PF07714-Protein tyrosine kinase	AT4G23160.1	putative receptor-like protein kinase At4g00960
MA_107134g0010	1	MA_107134g0010	0	MA_107134g0010		1	MA_107134g0010	0	0	PF00069-Protein kinase domain	AT4G28540.1	casein kinase 1-like protein 10 isoform X1
MA_111174g0010	1	0	MA_111174g0010	MA_111174g0010		1	0	MA_111174g0010	MA_111174g0010	PF00240-Ubiquitin family;PF00454-Phosphatidylinositol 3- and 4-kinase;PF11976-Ubiquitin-2 like Rad60 SUMO-like	AT2G46500.2
MA_11159g0010	1	MA_11159g0010	0	0		0	0	0	0	PF00069-Protein kinase domain;PF01636-Phosphotransferase enzyme family;PF02985-HEAT repeat;PF07714-Protein tyrosine kinase;PF13513-HEAT-like repeat;PF13646-HEAT repeats	AT5G18700.1
MA_11732g0010	1	0	MA_11732g0010	0		1	0	MA_11732g0010	0	PF00069-Protein kinase domain;PF01636-Phosphotransferase enzyme family;PF03822-NAF domain;PF06293-Lipopolysaccharide kinase (Kdo/WaaP) family;PF07714-Protein tyrosine kinase	AT1G01140.1
MA_125412g0010	1	0	MA_125412g0010	0		1	0	0	MA_125412g0010	PF00069-Protein kinase domain;PF00139-Legume lectin domain;PF01636-Phosphotransferase enzyme family;PF07714-Protein tyrosine kinase	AT5G06740.1	probable L-type lectin-domain containing receptor kinase S.5
MA_130508g0010	1	MA_130508g0010	MA_130508g0010	0		1	0	MA_130508g0010	0	PF00069-Protein kinase domain;PF01636-Phosphotransferase enzyme family;PF06293-Lipopolysaccharide kinase (Kdo/WaaP) family;PF07714-Protein tyrosine kinase;PF10707-PhoP regulatory network protein YrbL	AT3G10660.1	phosphoenolpyruvate carboxylase kinase 1-like
MA_130871g0010	1	0	MA_130871g0010	MA_130871g0010		1	0	MA_130871g0010	0	PF00069-Protein kinase domain;PF01636-Phosphotransferase enzyme family;PF06293-Lipopolysaccharide kinase (Kdo/WaaP) family;PF07714-Protein tyrosine kinase;PF10707-PhoP regulatory network protein YrbL	AT3G06030.1	mitogen-activated protein kinase kinase kinase NPK1-like
MA_13167g0010	1	MA_13167g0010	MA_13167g0010	0		0	0	0	0	PF00069-Protein kinase domain;PF01636-Phosphotransferase enzyme family;PF06024-Nucleopolyhedrovirus protein of unknown function (DUF912);PF06365-CD34/Podocalyxin family;PF06387-D1 dopamine receptor-interacting protein (calcyon);PF07714-Protein tyrosine kinase;PF11837-Domain of unknown function (DUF3357)	AT3G58690.1	probable serine/threonine-protein kinase PBL7
MA_137874g0010	1	0	MA_137874g0010	0		0	0	0	0	PF00069-Protein kinase domain;PF00560-Leucine Rich Repeat;PF02480-Alphaherpesvirus glycoprotein E;PF03109-ABC1 family;PF07714-Protein tyrosine kinase;PF08263-Leucine rich repeat N-terminal domain;PF12799-Leucine Rich repeats (2 copies);PF13855-Leucine rich repeat	AT5G58300.2	probable inactive receptor kinase At2g26730
MA_13796g0010	1	0	MA_13796g0010	0		1	0	MA_13796g0010	0	PF00069-Protein kinase domain;PF01636-Phosphotransferase enzyme family;PF07714-Protein tyrosine kinase;PF08693-Transmembrane alpha-helix domain	AT2G48010.1	probable LRR receptor-like serine/threonine-protein kinase RKF3
MA_141852g0010	1	MA_141852g0010	0	0		1	0	MA_141852g0010	0	PF00769-Ezrin/radixin/moesin family;PF03586-Herpesvirus UL36 tegument protein;PF04156-IncA protein;PF05384-Sensor protein DegS;PF09875-Uncharacterized protein conserved in archaea (DUF2102);PF12128-Protein of unknown function (DUF3584)	AT2G07020.1
MA_154719g0010	1	MA_154719g0010	0	0		1	MA_154719g0010	0	0		AT4G13030.2
MA_158390g0010	1	0	MA_158390g0010	MA_158390g0010		1	0	MA_158390g0010	MA_158390g0010		AT1G64080.1
MA_158513g0010	1	0	MA_158513g0010	0		0	0	0	0	PF00069-Protein kinase domain;PF01633-Choline/ethanolamine kinase;PF01636-Phosphotransferase enzyme family;PF05445-Poxvirus serine/threonine protein kinase;PF07714-Protein tyrosine kinase	AT5G14640.1
MA_174750g0010	1	MA_174750g0010	MA_174750g0010	0		0	0	0	0	PF00069-Protein kinase domain;PF07714-Protein tyrosine kinase	AT1G01540.2	probable serine/threonine-protein kinase At1g01540
MA_176409g0010	1	MA_176409g0010	MA_176409g0010	0		1	MA_176409g0010	0	MA_176409g0010	PF00560-Leucine Rich Repeat;PF08263-Leucine rich repeat N-terminal domain;PF12799-Leucine Rich repeats (2 copies);PF13504-Leucine rich repeat;PF13516-Leucine Rich repeat;PF13855-Leucine rich repeat	AT3G28450.1	probably inactive leucine-rich repeat receptor-like protein kinase At5g48380
MA_178953g0010	1	0	0	MA_178953g0010		0	0	0	0	PF00989-PAS fold;PF08447-PAS fold;PF08448-PAS fold;PF13426-PAS domain	AT3G45780.2	putative LOV domain-containing protein
MA_18132g0010	1	0	MA_18132g0010	0		1	0	MA_18132g0010	0	PF00069-Protein kinase domain;PF01636-Phosphotransferase enzyme family;PF01657-Salt stress response/antifungal;PF07714-Protein tyrosine kinase;PF12812-PDZ-like domain	AT4G23180.1	putative receptor-like protein kinase At4g00960
MA_181498g0010	1	0	MA_181498g0010	0		1	0	MA_181498g0010	0	PF00069-Protein kinase domain;PF00139-Legume lectin domain;PF01636-Phosphotransferase enzyme family;PF06728-GPI transamidase subunit PIG-U;PF07714-Protein tyrosine kinase	AT3G55550.1	L-type lectin-domain containing receptor kinase S.4-like
MA_182478g0010	1	MA_182478g0010	MA_182478g0010	0		1	0	MA_182478g0010	MA_182478g0010	PF00485-Phosphoribulokinase / Uridine kinase family;PF00931-NB-ARC domain;PF01928-CYTH domain;PF06414-Zeta toxin;PF13207-AAA domain;PF13671-AAA domain	AT1G26190.1	uridine-cytidine kinase C
MA_18731g0010	1	MA_18731g0010	MA_18731g0010	0		1	MA_18731g0010	MA_18731g0010	0	PF00069-Protein kinase domain;PF00560-Leucine Rich Repeat;PF07714-Protein tyrosine kinase;PF08263-Leucine rich repeat N-terminal domain;PF12799-Leucine Rich repeats (2 copies);PF13504-Leucine rich repeat;PF13516-Leucine Rich repeat;PF13855-Leucine rich repeat	AT1G28440.1	receptor-like protein kinase HSL1
MA_1897g0010	1	MA_1897g0010	MA_1897g0010	0		1	0	MA_1897g0010	0	PF01966-HD domain;PF04607-Region found in RelA / SpoT proteins;PF13328-HD domain	AT1G54130.1	probable GTP diphosphokinase RSH2, chloroplastic
MA_19963g0010	1	0	MA_19963g0010	0		1	0	MA_19963g0010	0	PF00024-PAN domain;PF00069-Protein kinase domain;PF01453-D-mannose binding lectin;PF01636-Phosphotransferase enzyme family;PF07714-Protein tyrosine kinase;PF08276-PAN-like domain	AT4G00340.1	G-type lectin S-receptor-like serine/threonine-protein kinase SD2-2
MA_20016g0010	0	0	0	0		1	0	MA_20016g0010	0	PF00069-Protein kinase domain;PF00560-Leucine Rich Repeat;PF07714-Protein tyrosine kinase;PF08263-Leucine rich repeat N-terminal domain;PF12799-Leucine Rich repeats (2 copies);PF13504-Leucine rich repeat;PF13516-Leucine Rich repeat;PF13855-Leucine rich repeat	AT3G25560.1	protein NSP-INTERACTING KINASE 3
MA_202946g0010	1	0	MA_202946g0010	MA_202946g0010		1	0	0	MA_202946g0010	PF00631-GGL domain;PF02185-Hr1 repeat	AT3G63420.2	guanine nucleotide-binding protein subunit gamma 2-like
MA_212631g0010	1	MA_212631g0010	0	0		1	0	MA_212631g0010	MA_212631g0010	PF00890-FAD binding domain;PF01266-FAD dependent oxidoreductase;PF01494-FAD binding domain;PF01946-Thi4 family;PF05834-Lycopene cyclase protein;PF13450-NAD(P)-binding Rossmann-like domain		zeaxanthin epoxidase
MA_215025g0010	1	0	MA_215025g0010	MA_215025g0010		1	0	0	MA_215025g0010			putative leucine-rich repeat-containing protein DDB_G0290503
MA_243667g0010	1	MA_243667g0010	0	0		1	MA_243667g0010	MA_243667g0010	0	PF00069-Protein kinase domain;PF01636-Phosphotransferase enzyme family;PF07714-Protein tyrosine kinase	AT2G24370.1
MA_2514g0010	1	0	0	MA_2514g0010		0	0	0	0	PF00069-Protein kinase domain;PF00560-Leucine Rich Repeat;PF07714-Protein tyrosine kinase;PF12799-Leucine Rich repeats (2 copies);PF13504-Leucine rich repeat;PF13516-Leucine Rich repeat;PF13855-Leucine rich repeat	AT2G24230.1
MA_26987g0010	1	0	MA_26987g0010	MA_26987g0010		1	0	MA_26987g0010	0	PF00069-Protein kinase domain;PF07714-Protein tyrosine kinase	AT5G18610.2	serine/threonine-protein kinase CDL1-like
MA_27101g0010	0	0	0	0		1	MA_27101g0010	0	0	PF00069-Protein kinase domain;PF01636-Phosphotransferase enzyme family;PF01657-Salt stress response/antifungal;PF07714-Protein tyrosine kinase	AT5G40380.1	cysteine-rich receptor-like protein kinase 42
MA_3240g0010	1	0	0	MA_3240g0010		1	MA_3240g0010	MA_3240g0010	0	PF00560-Leucine Rich Repeat;PF08263-Leucine rich repeat N-terminal domain	AT1G10850.1	probable inactive receptor kinase At5g67200
MA_334424g0010	1	MA_334424g0010	MA_334424g0010	0		1	MA_334424g0010	MA_334424g0010	0	PF00560-Leucine Rich Repeat;PF06598-Chlorovirus glycoprotein repeat;PF08263-Leucine rich repeat N-terminal domain;PF12799-Leucine Rich repeats (2 copies);PF13306-Leucine rich repeats (6 copies);PF13504-Leucine rich repeat;PF13516-Leucine Rich repeat;PF13855-Leucine rich repeat	AT2G01950.1	serine/threonine-protein kinase BRI1-like 2
MA_335114g0020	1	0	MA_335114g0020	0		1	0	MA_335114g0020	0	PF01657-Salt stress response/antifungal	AT3G22060.1	cysteine-rich repeat secretory protein 55
MA_36205g0010	1	0	MA_36205g0010	0		1	0	MA_36205g0010	0	PF00564-PB1 domain	AT2G01190.1	leucine-rich repeat extensin-like protein 5
MA_3720g0010	0	0	0	0		1	0	MA_3720g0010	0	PF00564-PB1 domain	AT2G01190.1	ATP binding protein, putative
MA_3726g0010	1	MA_3726g0010	MA_3726g0010	0		1	MA_3726g0010	MA_3726g0010	0	PF00069-Protein kinase domain;PF07714-Protein tyrosine kinase	AT2G16250.1	probable LRR receptor-like serine/threonine-protein kinase At2g16250
MA_40639g0010	1	0	MA_40639g0010	0		1	0	MA_40639g0010	0	PF00069-Protein kinase domain;PF01163-RIO1 family;PF01636-Phosphotransferase enzyme family;PF06293-Lipopolysaccharide kinase (Kdo/WaaP) family;PF07714-Protein tyrosine kinase;PF10707-PhoP regulatory network protein YrbL	AT3G52890.2	Protein kinase, catalytic domain-containing protein
MA_444980g0010	1	MA_444980g0010	MA_444980g0010	0		1	0	MA_444980g0010	MA_444980g0010		AT1G64080.1	probable membrane-associated kinase regulator 2
MA_52346g0010	1	0	MA_52346g0010	MA_52346g0010		1	0	MA_52346g0010	MA_52346g0010		AT5G26230.1
MA_554003g0010	1	0	MA_554003g0010	0		0	0	0	0	PF12999-Glucosidase II beta subunit-like	AT2G42390.1
MA_5664g0010	1	MA_5664g0010	MA_5664g0010	MA_5664g0010		1	0	MA_5664g0010	MA_5664g0010	PF00069-Protein kinase domain;PF01636-Phosphotransferase enzyme family;PF06293-Lipopolysaccharide kinase (Kdo/WaaP) family;PF07714-Protein tyrosine kinase	AT3G20830.1	serine/threonine-protein kinase UCN
MA_58502g0020	1	0	0	MA_58502g0020		1	0	0	0	PF00560-Leucine Rich Repeat;PF08263-Leucine rich repeat N-terminal domain;PF12799-Leucine Rich repeats (2 copies);PF13504-Leucine rich repeat;PF13516-Leucine Rich repeat;PF13855-Leucine rich repeat	AT1G75640.1
MA_64117g0010	1	0	MA_64117g0010	0		1	0	MA_64117g0010	0	PF00069-Protein kinase domain;PF00560-Leucine Rich Repeat;PF01636-Phosphotransferase enzyme family;PF07714-Protein tyrosine kinase;PF08263-Leucine rich repeat N-terminal domain;PF12799-Leucine Rich repeats (2 copies);PF13504-Leucine rich repeat;PF13516-Leucine Rich repeat;PF13855-Leucine rich repeat	AT5G65700.2	leucine-rich repeat receptor-like serine/threonine-protein kinase BAM1
MA_654296g0010	1	0	MA_654296g0010	MA_654296g0010		1	MA_654296g0010	0	0	PF00560-Leucine Rich Repeat;PF12799-Leucine Rich repeats (2 copies);PF13504-Leucine rich repeat;PF13516-Leucine Rich repeat;PF13855-Leucine rich repeat	AT2G34930.1	LRR receptor-like serine/threonine-protein kinase FLS2
MA_65983g0010	1	0	MA_65983g0010	0		1	0	MA_65983g0010	0		AT1G26650.1	Son of sevenless
MA_6618g0020	1	0	MA_6618g0020	0		1	0	MA_6618g0020	0		AT2G47010.2
MA_662135g0010	1	0	MA_662135g0010	0		0	0	0	0	PF00069-Protein kinase domain;PF00560-Leucine Rich Repeat;PF01636-Phosphotransferase enzyme family;PF07714-Protein tyrosine kinase;PF08263-Leucine rich repeat N-terminal domain;PF12799-Leucine Rich repeats (2 copies);PF13504-Leucine rich repeat;PF13516-Leucine Rich repeat;PF13855-Leucine rich repeat	AT2G31880.1	leucine-rich repeat receptor-like serine/threonine/tyrosine-protein kinase SOBIR1
MA_682g0010	1	0	MA_682g0010	0		1	0	MA_682g0010	MA_682g0010	PF00069-Protein kinase domain;PF00560-Leucine Rich Repeat;PF03109-ABC1 family;PF07714-Protein tyrosine kinase;PF11721-Di-glucose binding within endoplasmic reticulum;PF12799-Leucine Rich repeats (2 copies);PF12819-Carbohydrate-binding protein of the ER;PF13855-Leucine rich repeat	AT5G48740.1	probable LRR receptor-like serine/threonine-protein kinase At5g48740
MA_69583g0010	1	MA_69583g0010	0	MA_69583g0010		0	0	0	0		AT5G10720.1
MA_7398g0010	1	0	MA_7398g0010	0		1	0	MA_7398g0010	0	PF03924-CHASE domain	AT2G01830.1	histidine kinase 4-like
MA_74539g0010	0	0	0	0		1	MA_74539g0010	0	MA_74539g0010	PF00560-Leucine Rich Repeat;PF08263-Leucine rich repeat N-terminal domain;PF12799-Leucine Rich repeats (2 copies);PF13504-Leucine rich repeat;PF13516-Leucine Rich repeat;PF13855-Leucine rich repeat	AT1G65380.1	leucine-rich repeat receptor-like protein CLAVATA2
MA_7868g0010	1	0	MA_7868g0010	0		1	0	MA_7868g0010	MA_7868g0010		AT1G69430.1	Son of sevenless
MA_8216011g0010	1	0	MA_8216011g0010	0		0	0	0	0	PF00069-Protein kinase domain;PF07714-Protein tyrosine kinase;PF13947-Wall-associated receptor kinase galacturonan-binding;PF14380-Wall-associated receptor kinase C-terminal	AT1G18390.2	LEAF RUST 10 DISEASE-RESISTANCE LOCUS RECEPTOR-LIKE PROTEIN KINASE-like 1.2 isoform X2
MA_87371g0010	1	0	MA_87371g0010	0		0	0	0	0	PF00069-Protein kinase domain;PF07714-Protein tyrosine kinase	AT1G67580.2	cyclin-dependent kinase G-2
MA_903114g0010	1	MA_903114g0010	MA_903114g0010	0		1	MA_903114g0010	0	0	PF00560-Leucine Rich Repeat;PF12799-Leucine Rich repeats (2 copies);PF13504-Leucine rich repeat;PF13516-Leucine Rich repeat;PF13855-Leucine rich repeat	AT1G68780.1	piriformospora indica-insensitive protein 2-like
MA_91728g0010	1	MA_91728g0010	0	MA_91728g0010		1	MA_91728g0010	0	MA_91728g0010	PF00069-Protein kinase domain;PF06293-Lipopolysaccharide kinase (Kdo/WaaP) family;PF07714-Protein tyrosine kinase	AT5G19010.1	mitogen-activated protein kinase 15 isoform X1
MA_9362485g0010	1	MA_9362485g0010	0	0		0	0	0	0	PF00069-Protein kinase domain;PF01636-Phosphotransferase enzyme family;PF07714-Protein tyrosine kinase	AT2G19470.1	casein kinase I-like
MA_94930g0010	1	0	MA_94930g0010	0		1	0	MA_94930g0010	MA_94930g0010	PF00564-PB1 domain	AT3G26510.4
Total number	72	32	50	25		59	20	41	16

## Sheet: Hormone metabolism
		BASAL					APICAL
		CHG	CHH	CpG			CHG	CHH	CpG	Pfam	Arabidopsis homolog	Blast2go
MA_10133956g0010	1	MA_10133956g0010	MA_10133956g0010	0		1	MA_10133956g0010	MA_10133956g0010	MA_10133956g0010	PF00135-Carboxylesterase family;PF07859-alpha/beta hydrolase fold	AT5G27320.1	probable carboxylesterase 18
MA_10161g0010	1	MA_10161g0010	MA_10161g0010	0		1	0	MA_10161g0010	0	PF01546-Peptidase family M20/M25/M40;PF07687-Peptidase dimerisation domain	AT5G54140.1	IAA-amino acid hydrolase ILR1-like 5
MA_10194g0020	0	0	0	0		1	MA_10194g0020	0	0	PF00069-Protein kinase domain;PF01636-Phosphotransferase enzyme family;PF07714-Protein tyrosine kinase;PF10707-PhoP regulatory network protein YrbL	AT1G73500.1	mitogen-activated protein kinase kinase 9
MA_103386g0010	1	0	MA_103386g0010	0		1	0	MA_103386g0010	0	PF02365-No apical meristem (NAM) protein	AT1G01720.1
MA_10426626g0010	1	0	0	MA_10426626g0010		0	0	0	0	PF01554-MatE	AT1G71870.1
MA_10427534g0010	1	0	MA_10427534g0010	MA_10427534g0010		1	0	0	MA_10427534g0010	PF04759-Protein of unknown function, DUF617	AT5G06990.1	protein MIZU-KUSSEI 1
MA_10428394g0010	1	0	MA_10428394g0010	0		0	0	0	0	PF05512-AWPM-19-like family	AT1G29520.1
MA_10428905g0010	1	MA_10428905g0010	0	0		0	0	0	0	PF01657-Salt stress response/antifungal;PF10717-Occlusion-derived virus envelope protein ODV-E18	AT3G22060.1
MA_10429417g0010	1	0	MA_10429417g0010	MA_10429417g0010		1	0	0	MA_10429417g0010	PF00501-AMP-binding enzyme;PF02748-Aspartate carbamoyltransferase regulatory chain, metal binding domain	AT1G20510.1
MA_10429943g0030	1	MA_10429943g0030	0	0		0	0	0	0	PF02496-ABA/WDS induced protein
MA_10430231g0010	1	0	MA_10430231g0010	0		1	0	0	MA_10430231g0010	PF00847-AP2 domain	AT5G25190.1
MA_10430707g0020	1	0	MA_10430707g0020	0		0	0	0	0	PF13580-SIS domain	AT1G19220.1
MA_10432767g0010	1	0	0	MA_10432767g0010		0	0	0	0			eukaryotic translation initiation factor 4G-like
MA_10433117g0010	1	0	MA_10433117g0010	MA_10433117g0010		1	0	MA_10433117g0010	MA_10433117g0010	PF11937-Protein of unknown function (DUF3455)
MA_10433310g0010	1	MA_10433310g0010	0	0		0	0	0	0	PF00847-AP2 domain	AT5G11590.1	dehydration-responsive element-binding protein 3-like
MA_10435565g0010	0	0	0	0		1	0	MA_10435565g0010	0	PF04674-Phosphate-induced protein 1 conserved region	AT5G64260.1	Protein EXORDIUM-like 2
MA_10435618g0010	1	MA_10435618g0010	0	0		0	0	0	0	PF00890-FAD binding domain;PF01266-FAD dependent oxidoreductase;PF01494-FAD binding domain;PF01946-Thi4 family;PF04820-Tryptophan halogenase;PF05834-Lycopene cyclase protein;PF08491-Squalene epoxidase;PF13450-NAD(P)-binding Rossmann-like domain	AT5G67030.1	Zeaxanthin epoxidase, chloroplastic
MA_10435917g0020	1	MA_10435917g0020	MA_10435917g0020	0		1	MA_10435917g0020	MA_10435917g0020	MA_10435917g0020	PF03171-2OG-Fe(II) oxygenase superfamily;PF14226-non-haem dioxygenase in morphine synthesis N-terminal	AT4G22880.2	leucoanthocyanidin dioxygenase
MA_10436356g0010	1	0	MA_10436356g0010	0		1	0	MA_10436356g0010	0	PF03492-SAM dependent carboxyl methyltransferase;PF13489-Methyltransferase domain	AT5G56300.1
MA_109804g0010	1	0	MA_109804g0010	0		0	0	0	0	PF12481-Aluminium induced protein ;PF13522-Glutamine amidotransferase domain;PF13537-Glutamine amidotransferase domain	AT4G27450.1	auxin down-regulated-like protein
MA_132217g0010	1	MA_132217g0010	MA_132217g0010	MA_132217g0010		1	MA_132217g0010	0	MA_132217g0010	PF02704-Gibberellin regulated protein	AT5G59845.1
MA_136990g0010	1	0	MA_136990g0010	MA_136990g0010		1	0	MA_136990g0010	MA_136990g0010	PF02309-AUX/IAA family	AT5G57420.1	auxin-responsive protein IAA33
MA_138486g0010	1	MA_138486g0010	MA_138486g0010	0		1	MA_138486g0010	MA_138486g0010	0	PF01565-FAD binding domain ;PF09265-Cytokinin dehydrogenase 1, FAD and cytokinin binding	AT1G75450.1	Cytokinin dehydrogenase 5
MA_138828g0010	1	0	MA_138828g0010	0		0	0	0	0	PF00348-Polyprenyl synthetase	AT4G36810.1
MA_152693g0010	1	MA_152693g0010	MA_152693g0010	0		1	0	0	MA_152693g0010	PF00646-F-box domain;PF12937-F-box-like	AT4G24210.1	F-box protein GID2
MA_16043g0010	1	MA_16043g0010	MA_16043g0010	MA_16043g0010		1	MA_16043g0010	MA_16043g0010	MA_16043g0010	PF02519-Auxin responsive protein	AT5G20810.1	auxin-responsive protein SAUR32-like
MA_16777g0010	1	0	MA_16777g0010	0		1	MA_16777g0010	MA_16777g0010	0	PF03321-GH3 auxin-responsive promoter	AT1G28130.1	indole-3-acetic acid-amido synthetase GH3.17
MA_169203g0010	1	MA_169203g0010	MA_169203g0010	MA_169203g0010		1	MA_169203g0010	MA_169203g0010	MA_169203g0010	PF03171-2OG-Fe(II) oxygenase superfamily;PF14226-non-haem dioxygenase in morphine synthesis N-terminal	AT5G05600.1
MA_173063g0010	1	0	MA_173063g0010	0		1	0	MA_173063g0010	MA_173063g0010	PF12481-Aluminium induced protein	AT5G19140.1
MA_18020g0010	1	0	MA_18020g0010	0		0	0	0	0	PF00439-Bromodomain	AT1G06230.3	transcription factor GTE4
MA_18870g0010	1	0	MA_18870g0010	MA_18870g0010		1	0	MA_18870g0010	0	PF01823-MAC/Perforin domain	AT4G24290.2	MACPF domain-containing protein At4g24290-like
MA_188861g0010	1	0	MA_188861g0010	0		1	0	MA_188861g0010	0	PF00582-Universal stress protein family;PF01261-Xylose isomerase-like TIM barrel	AT3G58450.1
MA_196364g0010	1	0	MA_196364g0010	0		0	0	0	0	PF00646-F-box domain;PF12937-F-box-like	AT4G24210.1
MA_20406g0010	1	0	0	MA_20406g0010		0	0	0	0	PF12481-Aluminium induced protein ;PF13522-Glutamine amidotransferase domain;PF13537-Glutamine amidotransferase domain	AT5G43830.1
MA_207370g0010	0	0	0	0		1	MA_207370g0010	0	0	PF11662-Protein of unknown function (DUF3263)		Serine threonine- kinase CTR1
MA_21662g0010	1	0	MA_21662g0010	0		1	0	MA_21662g0010	0	PF03547-Membrane transport protein	AT5G65980.1	auxin efflux carrier-like protein
MA_2237g0020	0	0	0	0		1	0	0	MA_2237g0020	PF02309-AUX/IAA family;PF02362-B3 DNA binding domain;PF06507-Auxin response factor	AT4G30080.1	auxin response factor 18-like
MA_2297g0010	1	0	MA_2297g0010	0		0	0	0	0	PF03171-2OG-Fe(II) oxygenase superfamily;PF14226-non-haem dioxygenase in morphine synthesis N-terminal	AT1G77330.1
MA_2421g0010	1	MA_2421g0010	MA_2421g0010	MA_2421g0010		1	0	MA_2421g0010	0	PF02309-AUX/IAA family;PF02362-B3 DNA binding domain;PF06507-Auxin response factor	AT4G30080.1	auxin response factor 18-like
MA_25224g0010	1	MA_25224g0010	0	0		0	0	0	0	PF03171-2OG-Fe(II) oxygenase superfamily;PF14226-non-haem dioxygenase in morphine synthesis N-terminal	AT4G10500.1
MA_26265g0010	1	0	MA_26265g0010	0		1	MA_26265g0010	MA_26265g0010	MA_26265g0010	PF00481-Protein phosphatase 2C;PF13672-Protein phosphatase 2C	AT5G57050.1	probable protein phosphatase 2C 50
MA_26797g0010	1	0	MA_26797g0010	0		1	MA_26797g0010	0	0	PF02519-Auxin responsive protein	AT2G18010.1	auxin-induced protein 15A
MA_26842g0010	1	0	MA_26842g0010	0		1	0	MA_26842g0010	MA_26842g0010	PF05564-Dormancy/auxin associated protein	AT1G56220.3
MA_27642g0010	1	0	MA_27642g0010	0		1	0	MA_27642g0010	0	PF00847-AP2 domain	AT5G18560.1	ethylene-responsive transcription factor LEP-like
MA_281894g0010	1	MA_281894g0010	MA_281894g0010	0		1	MA_281894g0010	MA_281894g0010	MA_281894g0010	PF03171-2OG-Fe(II) oxygenase superfamily;PF14226-non-haem dioxygenase in morphine synthesis N-terminal	AT5G51810.1	gibberellin 20 oxidase 1-like
MA_28290g0010	1	MA_28290g0010	MA_28290g0010	MA_28290g0010		1	MA_28290g0010	MA_28290g0010	0	PF00485-Phosphoribulokinase / Uridine kinase family;PF00625-Guanylate kinase;PF00910-RNA helicase;PF01695-IstB-like ATP binding protein;PF01715-IPP transferase;PF01745-Isopentenyl transferase;PF02562-PhoH-like protein;PF03193-Protein of unknown function, DUF258;PF06414-Zeta toxin;PF13173-AAA domain;PF13207-AAA domain;PF13245-Part of AAA domain;PF13401-AAA domain;PF13481-AAA domain;PF13521-AAA dom…	AT1G68460.1
MA_29957g0010	1	MA_29957g0010	MA_29957g0010	MA_29957g0010		0	0	0	0	PF03171-2OG-Fe(II) oxygenase superfamily;PF14226-non-haem dioxygenase in morphine synthesis N-terminal	AT2G38240.1	Protein SRG1
MA_41068g0020	1	MA_41068g0020	0	MA_41068g0020		1	0	MA_41068g0020	0	PF00439-Bromodomain	AT5G14270.2	transcription factor GTE10-like
MA_4370g0010	0	0	0	0		1	0	MA_4370g0010	0		AT3G50685.1	unknown
MA_479276g0010	1	MA_479276g0010	MA_479276g0010	0		1	MA_479276g0010	MA_479276g0010	0	PF00258-Flavodoxin;PF03358-NADPH-dependent FMN reductase	AT5G54500.2
MA_482543g0010	1	MA_482543g0010	MA_482543g0010	0		1	MA_482543g0010	0	0	PF05687-Plant protein of unknown function (DUF822)	AT1G78700.1	BES1/BZR1 homolog protein 4
MA_53055g0010	1	0	MA_53055g0010	0		0	0	0	0	PF02298-Plastocyanin-like domain	AT3G27200.1	uclacyanin-3-like isoform X1
MA_54476g0010	1	0	MA_54476g0010	0		1	0	MA_54476g0010	0	PF03171-2OG-Fe(II) oxygenase superfamily;PF14226-non-haem dioxygenase in morphine synthesis N-terminal	AT1G77330.1
MA_57441g0010	1	0	MA_57441g0010	MA_57441g0010		0	0	0	0	PF01738-Dienelactone hydrolase family;PF12695-Alpha/beta hydrolase family;PF12697-Alpha/beta hydrolase family	AT4G15955.3
MA_589691g0010	1	0	MA_589691g0010	0		0	0	0	0	PF03351-DOMON domain;PF04526-Protein of unknown function (DUF568)	AT3G59070.1
MA_65113g0010	1	0	MA_65113g0010	MA_65113g0010		1	0	MA_65113g0010	0	PF12481-Aluminium induced protein ;PF13522-Glutamine amidotransferase domain;PF13537-Glutamine amidotransferase domain	AT5G19140.2
MA_71280g0010	1	0	MA_71280g0010	0		1	0	MA_71280g0010	0	PF00069-Protein kinase domain;PF01636-Phosphotransferase enzyme family;PF07714-Protein tyrosine kinase;PF11721-Di-glucose binding within endoplasmic reticulum;PF12819-Carbohydrate-binding protein of the ER	AT3G51550.1	receptor-like protein kinase FERONIA
MA_74427g0010	1	0	MA_74427g0010	MA_74427g0010		1	0	MA_74427g0010	0	PF00407-Pathogenesis-related protein Bet v I family;PF10604-Polyketide cyclase / dehydrase and lipid transport	AT4G01026.1
MA_8090186g0010	1	MA_8090186g0010	MA_8090186g0010	0		1	MA_8090186g0010	MA_8090186g0010	0	PF00847-AP2 domain	AT4G36920.2	floral homeotic protein APETALA 2-like
MA_83118g0010	1	0	MA_83118g0010	MA_83118g0010		1	0	0	MA_83118g0010	PF00847-AP2 domain	AT2G22200.1	ethylene-responsive transcription factor ERF060-like
MA_84578g0010	1	MA_84578g0010	MA_84578g0010	0		1	0	MA_84578g0010	0	PF00847-AP2 domain	AT1G72360.3	ethylene-responsive transcription factor CRF1-like
MA_86183g0010	1	0	MA_86183g0010	0		1	0	0	MA_86183g0010		AT1G54200.1	protein BIG GRAIN 1-like A
MA_87057g0010	1	0	MA_87057g0010	0		0	0	0	0	PF00439-Bromodomain	AT1G06230.3	transcription factor GTE4
MA_8881674g0010	1	0	MA_8881674g0010	0		1	0	MA_8881674g0010	0		AT2G27210.1	serine/threonine-protein phosphatase BSL3-like isoform X1
MA_90790g0010	1	MA_90790g0010	MA_90790g0010	0		1	0	MA_90790g0010	0	PF05564-Dormancy/auxin associated protein	AT1G56220.3
MA_9208g0010	1	0	MA_9208g0010	0		1	0	MA_9208g0010	0	PF02519-Auxin responsive protein	AT3G43120.1
MA_93151g0010	1	MA_93151g0010	MA_93151g0010	0		1	MA_93151g0010	MA_93151g0010	MA_93151g0010	PF00685-Sulfotransferase domain;PF13469-Sulfotransferase family	AT1G13420.1
MA_938669g0010	1	0	MA_938669g0010	0		0	0	0	0	PF00230-Major intrinsic protein	AT3G56950.1	probable aquaporin SIP2-1
MA_95717g0010	1	0	MA_95717g0010	0		1	0	MA_95717g0010	0	PF05687-Plant protein of unknown function (DUF822)	AT1G19350.3	BES1/BZR1 homolog protein 4-like isoform X1
MA_99608g0010	1	MA_99608g0010	MA_99608g0010	0		1	0	MA_99608g0010	0		AT5G13200.1	abscisic acid responsive protein
Total number	65	25	56	19		49	17	37	19

## Sheet: Chloroplast
		BASAL					APICAL
		CHG	CHH	CpG			CHG	CHH	CpG	Pfam	Arabidopsis homolog	Blast2go
MA_10427944g0010	1	MA_10427944g0010	MA_10427944g0010			1		MA_10427944g0010		PF00004-ATPase family associated with various cellular activities (AAA);PF00006-ATP synthase alpha/beta family, nucleotide-binding domain;PF00437-Type II/IV secretion system protein;PF00448-SRP54-type protein, GTPase domain;PF00910-RNA helicase;PF00931-NB-ARC domain;PF01078-Magnesium chelatase, subunit ChlI;PF01443-Viral (Superfamily 1) RNA helicase;PF01580-FtsK/SpoIIIE family;PF01637-Archaeal AT…	AT3G10420.2	P-loop nucleoside triphosphate hydrolase superfamily protein
MA_10429855g0010	1	MA_10429855g0010				1				PF00324-Amino acid permease;PF13520-Amino acid permease	AT5G04770.1	Cationic amino acid transporter 7, chloroplastic
MA_10429953g0010	0		MA_10429953g0010	MA_10429953g0010		1		MA_10429953g0010	MA_10429953g0010		AT1G50020.1
MA_10431651g0010	1		MA_10431651g0010			0				PF02401-LytB protein	AT4G34350.1	4-hydroxy-3-methylbut-2-enyl diphosphate reductase, chloroplastic
MA_10432911g0010	1		MA_10432911g0010			0	MA_10432911g0010			PF07466-Protein of unknown function (DUF1517)	AT1G54520.1
MA_10433329g0010	1	MA_10433329g0010	MA_10433329g0010	MA_10433329g0010		1		MA_10433329g0010		PF13409-Glutathione S-transferase, N-terminal domain	AT5G44000.1	glutathionyl-hydroquinone reductase YqjG
MA_10433575g0010	1		MA_10433575g0010	MA_10433575g0010		0				PF06549-Protein of unknown function (DUF1118)	AT1G74730.1
MA_10434072g0010	0					0		MA_10434072g0010		PF13086-AAA domain;PF13245-Part of AAA domain	AT5G35970.1	DNA-binding protein SMUBP-2
MA_10434906g0020	1		MA_10434906g0020			1		MA_10434906g0020		PF00930-Dipeptidyl peptidase IV (DPP IV) N-terminal region;PF07676-WD40-like Beta Propeller Repeat	AT4G01870.1	Protein TolB like
MA_10436082g0010	1		MA_10436082g0010			0				PF00355-Rieske [2Fe-2S] domain;PF08417-Pheophorbide a oxygenase	AT4G25650.1	protochlorophyllide-dependent translocon component 52, chloroplastic
MA_10436289g0010	1		MA_10436289g0010			1		MA_10436289g0010			AT5G53280.1	plastid division protein PDV1
MA_10436520g0010	1	MA_10436520g0010				1	MA_10436520g0010	MA_10436520g0010		PF01963-TraB family	AT5G19540.1	hypothetical protein 0_1679_01, partial
MA_10436795g0010	1			MA_10436795g0010		1						DEAD-box ATP-dependent RNA helicase 13
MA_10437077g0010	1		MA_10437077g0010	MA_10437077g0010		1				PF00773-RNB domain	AT5G02250.1	ribonuclease II, chloroplastic/mitochondrial isoform X1
MA_106123g0010	1	MA_106123g0010	MA_106123g0010			1			MA_106123g0010	PF00515-Tetratricopeptide repeat;PF01535-PPR repeat;PF03704-Bacterial transcriptional activator domain;PF06694-Plant nuclear matrix protein 1 (NMP1);PF10602-26S proteasome subunit RPN7;PF12854-PPR repeat;PF13041-PPR repeat family ;PF13176-Tetratricopeptide repeat;PF13428-Tetratricopeptide repeat;PF13429-Tetratricopeptide repeat;PF13432-Tetratricopeptide repeat;PF13812-Pentatricopeptide repeat dom…	AT1G11290.1	pentatricopeptide repeat-containing protein At3g24000, mitochondrial-like
MA_113413g0020	1	MA_113413g0020	MA_113413g0020			1				PF00637-Region in Clathrin and VPS;PF01535-PPR repeat;PF10602-26S proteasome subunit RPN7;PF12854-PPR repeat;PF13041-PPR repeat family ;PF13424-Tetratricopeptide repeat;PF13428-Tetratricopeptide repeat;PF13812-Pentatricopeptide repeat domain;PF14432-DYW family of nucleic acid deaminases	AT1G11290.1	pentatricopeptide repeat-containing protein At1g11290, chloroplastic
MA_116657g0010	1		MA_116657g0010	MA_116657g0010		0				PF01678-Diaminopimelate epimerase	AT3G53580.1	diaminopimelate epimerase, chloroplastic-like
MA_117227g0010	1		MA_117227g0010			0		MA_117227g0010			AT1G78930.1	transcription termination factor MTERF2, chloroplastic
MA_120037g0010	1	MA_120037g0010	MA_120037g0010	MA_120037g0010		0	MA_120037g0010		MA_120037g0010	PF00717-Peptidase S24-like	AT3G24590.1	thylakoidal processing peptidase 1, chloroplastic-like
MA_12327g0010	1	MA_12327g0010				0		MA_12327g0010		PF00270-DEAD/DEAH box helicase;PF04851-Type III restriction enzyme, res subunit;PF07517-SecA DEAD-like domain	AT4G09730.1	DEAD-box ATP-dependent RNA helicase 39
MA_125991g0010	1		MA_125991g0010			1		MA_125991g0010		PF00106-short chain dehydrogenase;PF01370-NAD dependent epimerase/dehydratase family;PF08659-KR domain;PF13460-NADH(P)-binding ;PF13561-Enoyl-(Acyl carrier protein) reductase	AT4G23430.2	Short-chain dehydrogenase TIC 32, chloroplastic
MA_135075g0020	1	MA_135075g0020		MA_135075g0020		1				PF00637-Region in Clathrin and VPS;PF01535-PPR repeat;PF07719-Tetratricopeptide repeat;PF10602-26S proteasome subunit RPN7;PF12854-PPR repeat;PF13041-PPR repeat family ;PF13176-Tetratricopeptide repeat;PF13428-Tetratricopeptide repeat;PF13431-Tetratricopeptide repeat;PF13432-Tetratricopeptide repeat;PF13812-Pentatricopeptide repeat domain;PF14432-DYW family of nucleic acid deaminases	AT3G57430.1	pentatricopeptide repeat-containing protein At4g13650
MA_163177g0020	1	MA_163177g0020	MA_163177g0020	MA_163177g0020		1		MA_163177g0020		PF01535-PPR repeat;PF02124-Marek's disease glycoprotein A;PF03704-Bacterial transcriptional activator domain;PF06239-Evolutionarily conserved signalling intermediate in Toll pathway;PF07719-Tetratricopeptide repeat;PF08542-Replication factor C C-terminal domain;PF10037-Mitochondrial 28S ribosomal protein S27;PF10602-26S proteasome subunit RPN7;PF12854-PPR repeat;PF12921-Mitochondrial ATPase expre…	AT5G59900.1	putative pentatricopeptide repeat-containing protein At5g59900 isoform X1
MA_165094g0010	1			MA_165094g0010		1				PF02482-Sigma 54 modulation protein / S30EA ribosomal protein	AT5G24490.1	ribosome-binding factor PSRP1, chloroplastic
MA_171506g0010	1		MA_171506g0010	MA_171506g0010		0		MA_171506g0010		PF00231-ATP synthase	AT4G04640.1	ATP synthase gamma chain, chloroplastic
MA_176222g0010	1	MA_176222g0010	MA_176222g0010	MA_176222g0010		1	MA_176222g0010	MA_176222g0010	MA_176222g0010	PF00226-DnaJ domain	AT5G42480.1	protein ACCUMULATION AND REPLICATION OF CHLOROPLASTS 6, chloroplastic
MA_18349g0010	1					1	MA_18349g0010			PF03912-Psb28 protein	AT4G28660.2	photosystem II reaction center PSB28 protein, chloroplastic
MA_185098g0010	1		MA_185098g0010			0			MA_185098g0010	PF01535-PPR repeat;PF04733-Coatomer epsilon subunit;PF12854-PPR repeat;PF13041-PPR repeat family ;PF13812-Pentatricopeptide repeat domain;PF14432-DYW family of nucleic acid deaminases	AT3G49170.1	pentatricopeptide repeat-containing protein At3g24000, mitochondrial-like
MA_19954g0010	1		MA_19954g0010			0		MA_19954g0010	MA_19954g0010	PF06695-Putative small multi-drug export protein	AT2G02590.1	putative small multi-drug export protein
MA_21020g0010	1		MA_21020g0010			1		MA_21020g0010			AT5G53280.1	plastid division protein PDV1
MA_218141g0010	0		MA_218141g0010			1	MA_218141g0010	MA_218141g0010	MA_218141g0010	PF14009-Domain of unknown function (DUF4228)	AT1G06980.1	Cell-surface associated glycoprotein
MA_225872g0010	1					1					AT5G14260.2	ribulose-1,5 bisphosphate carboxylase/oxygenase large subunit N-methyltransferase, chloroplastic
MA_2473g0010	1		MA_2473g0010	MA_2473g0010		1	MA_2473g0010	MA_2473g0010	MA_2473g0010	PF00637-Region in Clathrin and VPS;PF01535-PPR repeat;PF09733-VEFS-Box of polycomb protein;PF10366-Vacuolar sorting protein 39 domain 1;PF12688-Tetratrico peptide repeat;PF12854-PPR repeat;PF13041-PPR repeat family ;PF13428-Tetratricopeptide repeat;PF13429-Tetratricopeptide repeat;PF13431-Tetratricopeptide repeat;PF13432-Tetratricopeptide repeat;PF13812-Pentatricopeptide repeat domain;PF14432-DYW…	AT3G12770.1
MA_261g0010	1	MA_261g0010				1	MA_261g0010			PF06991-Splicing factor, Prp19-binding domain	AT5G17900.1	microfibrillar-associated protein 1-like
MA_28211g0010	0		MA_28211g0010	MA_28211g0010		1		MA_28211g0010	MA_28211g0010		AT1G18060.1	microbial collagenase
MA_3612g0010	1	MA_3612g0010	MA_3612g0010			1				PF00637-Region in Clathrin and VPS;PF01535-PPR repeat;PF02758-PAAD/DAPIN/Pyrin domain;PF12854-PPR repeat;PF13041-PPR repeat family ;PF13428-Tetratricopeptide repeat;PF13431-Tetratricopeptide repeat;PF13812-Pentatricopeptide repeat domain;PF14432-DYW family of nucleic acid deaminases	AT1G11290.1	pentatricopeptide repeat-containing protein At5g16860
MA_37890g0010	1	MA_37890g0010	MA_37890g0010			1				PF01738-Dienelactone hydrolase family;PF03403-Platelet-activating factor acetylhydrolase, isoform II;PF07224-Chlorophyllase;PF07859-alpha/beta hydrolase fold;PF11187-Protein of unknown function (DUF2974);PF12695-Alpha/beta hydrolase family;PF12697-Alpha/beta hydrolase family;PF12740-Chlorophyllase enzyme	AT5G43860.1	chlorophyllase-2, chloroplastic
MA_39801g0010	1	MA_39801g0010		MA_39801g0010		1				PF01535-PPR repeat;PF12854-PPR repeat;PF13041-PPR repeat family ;PF13431-Tetratricopeptide repeat;PF13812-Pentatricopeptide repeat domain;PF14432-DYW family of nucleic acid deaminases	AT3G57430.1
MA_39877g0020	1					1		MA_39877g0020			AT4G17310.1	protein NUCLEAR FUSION DEFECTIVE 6, chloroplastic/mitochondrial isoform X1
MA_440697g0010	1	MA_440697g0010		MA_440697g0010		0	MA_440697g0010		MA_440697g0010	PF00637-Region in Clathrin and VPS;PF01535-PPR repeat;PF06239-Evolutionarily conserved signalling intermediate in Toll pathway;PF07721-Tetratricopeptide repeat;PF10602-26S proteasome subunit RPN7;PF12854-PPR repeat;PF13041-PPR repeat family ;PF13428-Tetratricopeptide repeat;PF13431-Tetratricopeptide repeat;PF13812-Pentatricopeptide repeat domain;PF14432-DYW family of nucleic acid deaminases	AT4G18750.1	pentatricopeptide repeat-containing protein At3g24000, mitochondrial-like isoform X1
MA_48983g0010	1		MA_48983g0010	MA_48983g0010		0				PF05922-Peptidase inhibitor I9;PF06830-Root cap	AT1G11430.1	multiple organellar RNA editing factor 9, chloroplastic
MA_491265g0010	1					0		MA_491265g0010		PF07517-SecA DEAD-like domain	AT4G01800.2	protein translocase subunit SECA1, chloroplastic
MA_59883g0010	0		MA_59883g0010			1		MA_59883g0010		0	AT1G55480.1	protein MET1, chloroplastic
MA_6031g0010	1	MA_6031g0010	MA_6031g0010	MA_6031g0010		1	MA_6031g0010		MA_6031g0010	PF01458-Uncharacterized protein family (UPF0051)	AT1G32500.1	protein ABCI7, chloroplastic
MA_60348g0010	0					1			MA_60348g0010			putative tRNA pseudouridine synthase
MA_657g0010	1		MA_657g0010	MA_657g0010		1		MA_657g0010	MA_657g0010	PF00213-ATP synthase delta (OSCP) subunit	AT4G09650.1	ATP synthase delta chain, chloroplastic-like
MA_710226g0010	1	MA_710226g0010	MA_710226g0010			1	MA_710226g0010	MA_710226g0010		PF12695-Alpha/beta hydrolase family;PF12697-Alpha/beta hydrolase family	AT3G10840.1	abhydrolase domain-containing protein cgi-58
MA_8051608g0010	1		MA_8051608g0010			1				PF06799-Protein of unknown function (DUF1230)	AT5G11840.1	protein CONSERVED IN THE GREEN LINEAGE AND DIATOMS 27, chloroplastic-like
MA_84241g0010	1		MA_84241g0010			0		MA_84241g0010		PF00403-Heavy-metal-associated domain	AT5G02600.1	Chloroplast-targeted copper chaperone protein
MA_85974g0010	1	MA_85974g0010	MA_85974g0010			0				PF09849-Uncharacterized protein conserved in bacteria (DUF2076)	AT4G28590.1	thioredoxin-like fold domain-containing protein MRL7, chloroplastic
MA_8607116g0010	0	MA_8607116g0010				1				PF00637-Region in Clathrin and VPS;PF01427-D-ala-D-ala dipeptidase;PF01535-PPR repeat;PF05903-PPPDE putative peptidase domain;PF10602-26S proteasome subunit RPN7;PF12854-PPR repeat;PF13041-PPR repeat family ;PF13176-Tetratricopeptide repeat;PF13428-Tetratricopeptide repeat;PF13812-Pentatricopeptide repeat domain;PF14432-DYW family of nucleic acid deaminases	AT2G29760.1	Pentatricopeptide repeat
MA_86494g0010	1		MA_86494g0010	MA_86494g0010		1		MA_86494g0010	MA_86494g0010	PF00494-Squalene/phytoene synthase	AT5G17230.2	phytoene synthase 2, chloroplastic
MA_90324g0010	1		MA_90324g0010			0		MA_90324g0010		PF00503-G-protein alpha subunit;PF00910-RNA helicase;PF13481-AAA domain;PF13555-P-loop containing region of AAA domain	AT4G33460.1	ABC transporter I family member 10, chloroplastic
MA_9040251g0010	1	MA_9040251g0010				0				PF00403-Heavy-metal-associated domain	AT5G21930.2	copper-transporting ATPase PAA2, chloroplastic
MA_93816g0010	1					1	MA_93816g0010			PF05419-GUN4-like	AT3G59400.1	tetrapyrrole-binding protein, chloroplastic
MA_95261g0010	1		MA_95261g0010			0				PF00637-Region in Clathrin and VPS;PF01535-PPR repeat;PF07719-Tetratricopeptide repeat;PF07721-Tetratricopeptide repeat;PF12854-PPR repeat;PF13041-PPR repeat family ;PF13428-Tetratricopeptide repeat;PF13431-Tetratricopeptide repeat;PF13812-Pentatricopeptide repeat domain;PF14432-DYW family of nucleic acid deaminases	AT1G11290.1	pentatricopeptide repeat-containing protein At1g20230
MA_955237g0010	1		MA_955237g0010			1	MA_955237g0010			PF05757-Oxygen evolving enhancer protein 3 (PsbQ)
MA_96860g0010	1	MA_96860g0010	MA_96860g0010			1	MA_96860g0010		MA_96860g0010	PF06203-CCT motif;PF09425-Divergent CCT motif	AT5G57180.2	protein CHLOROPLAST IMPORT APPARATUS 2-like
Total number	51	58	58	58		38	58	58	58

[truncated: 9 more sheets: Mitochondria, Oganelles and cell traffic, Membrane components, Cell wall, Protein anabolism, Protein catabolism, Enzymes, Carbohydrate metabolism, Lipids]
