# Supplementary material for: Epitype-inducing temperatures drive DNA methylation changes during somatic embryogenesis in the long-lived gymnosperm Norway spruce
Source: Front Plant Sci. 2023 Jul 20;14:1196806. doi: 10.3389/fpls.2023.1196806 (PMC10399239; doi:10.3389/fpls.2023.1196806)
Supplement: Supplementary file 3 [file Table_3.xlsx]

## Sheet: Warm. Apical. Mature vs immatur
		Genes upregulated in the apical embryo parts from the warm epitype comparing immature and mature stages.
Immature				Mature
Congenie	Annotation	Category		Congenie	Annotation	Category
MA_252004g0010	double-stranded RNA-binding protein 1	miRNA		MA_509169g0010	Putative histone H3 (Lys9) methyltransferase	Histone methylation
				MA_15462g0010	PF08313-SCA7	Histone acetylation
				MA_9569g0010	protein SET-like	Histone methylation

## Sheet: Cool. Apical. Mature vs immatur
		Genes upregulated in the apical embryo parts from the cool epitype comparing immature and mature stages.
	Immature							Mature
	Congenie	Annotation	Category					Congenie	Annotation	Category
								MA_10427420g0010	protein argonaute 1B	miRNA
								MA_14457g0020	protein argonaute 4A	miRNA
								MA_10433243g0010	DNA (cytosine-5)-methyltransferase DRM2 isoform X3	DNA methylation
								MA_60018g0010	DNA (cytosine-5)-methyltransferase DRM2-like isoform X1	DNA methylation
								MA_10426609g0010	DNA (cytosine-5)-methyltransferase DRM2-like isoform X2	DNA methylation
								MA_16249g0010	factor of DNA methylation 1-like isoform X1	DNA methylation
								MA_9285293g0010	factor of DNA methylation 5-like	DNA methylation
								MA_166638g0010	protein INVOLVED IN DE NOVO 2	DNA methylation
								MA_47669g0010	protein CTR9 homolog	Histone methylation
								MA_478114g0010	Dicer-like 3	miRNA
								MA_10428886g0010	protein argonaute 10-like	miRNA
								MA_8553204g0010	protein argonaute 4-like	miRNA

## Sheet: Immature. Apical. Cool vs Warm
		Genes upregulated in the apical immature embryo parts comparing cool and warm epitypes.
	Cool epitype					Warm epitype
	Congenie	Annotation	Category			Congenie	Annotation	Category
	MA_125206g0010	histone acetyltransferase HAC1-like	Histone acetylation			MA_14457g0020	protein argonaute 4A	miRNA
	MA_4299g0010	histone deacetylase 6	Histone deacetylation			MA_10427420g0010	protein argonaute 1B	miRNA
	MA_183224g0010	probable lysine-specific demethylase ELF6	Histone demethylation			MA_10435720g0010	DRD1, partial	Chromatin organization
	MA_6793g0020	protein CDC73 homolog	Histone methylation			MA_9285293g0010	factor of DNA methylation 5-like	DNA methylation
	MA_7066810g0010	methyltransferase-like protein 22 isoform X1	Histone methylation			MA_16249g0010	factor of DNA methylation 1-like isoform X1	DNA methylation
	MA_70143g0010	slit homolog 2 protein isoform X2	Histone methylation reader			MA_166638g0010	protein INVOLVED IN DE NOVO 2	DNA methylation
	MA_6315484g0010	small RNA 2'-O-methyltransferase-like	miRNA			MA_60018g0010	DNA (cytosine-5)-methyltransferase DRM2-like isoform X1	DNA methylation
	MA_18853g0010	protein STABILIZED1	miRNA			MA_10433243g0010	DNA (cytosine-5)-methyltransferase DRM2 isoform X3	DNA methylation
	MA_158278g0010	argonaute-like protein	miRNA			MA_227360g0010	RNA-directed DNA methylation 4 isoform X1	DNA methylation
	MA_10191277g0010	FHA domain-containing protein DDL	miRNA			MA_116694g0010	zinc finger CCCH domain-containing protein 19-like	DNA methylation
						MA_10427737g0010	Putative chromomethylase	DNA methylation
						MA_10426609g0010	DNA (cytosine-5)-methyltransferase DRM2-like isoform X2	DNA methylation
						MA_12806g0020	zinc finger CCCH domain-containing protein 19-like	DNA methylation
						MA_10435977g0020	methyl-CpG-binding domain-containing protein 9-like	DNA methylation
						MA_462649g0010	RNA-directed DNA methylation 4	DNA methylation
						MA_41907g0010	methyl-CpG-binding domain-containing protein 9	DNA methylation
						MA_637235g0010	DNA (cytosine-5)-methyltransferase DRM2-like isoform X1	DNA methylation
						MA_4873g0010	N-alpha-acetyltransferase 40	Histone acetylation
						MA_35393g0010	paired amphipathic helix protein Sin3-like 4 isoform X1	Histone deacetylation
						MA_8638132g0010	Paired amphipathic helix protein Sin3-like 3	Histone deacetylation
						MA_45410g0010	Histone deacetylase complex subunit SAP30/SAP30-like	Histone deacetylation
						MA_218662g0010	lysine-specific demethylase JMJ25-like isoform X6	Histone demethylation
						MA_132844g0010	lysine-specific demethylase JMJ25 isoform X2	Histone demethylation
						MA_491986g0010	lysine-specific demethylase JMJ25-like	Histone demethylation
						MA_6277139g0010	lysine-specific demethylase JMJ25-like	Histone demethylation
						MA_105411g0010	lysine-specific demethylase JMJ25-like isoform X5	Histone demethylation
						MA_1013g0010	lysine-specific demethylase JMJ706-like isoform X2	Histone demethylation
						MA_197676g0010	histone-lysine N-methyltransferase SUVR5	Histone methylation
						MA_7658g0020	histone-lysine N-methyltransferase, H3 lysine-9 specific SUVH1-like	Histone methylation
						MA_10435086g0020	Protein SAWADEE HOMEODOMAIN HOMOLOG 2	Histone methylation
						MA_10432287g0010	histone-lysine n-methyltransferase ashr3	Histone methylation
						MA_106792g0010	probable inactive histone-lysine N-methyltransferase SUVR2	Histone methylation reader
						MA_8553204g0010	protein argonaute 4-like	miRNA
						MA_252004g0010	double-stranded RNA-binding protein 1	miRNA
						MA_478114g0010	Dicer-like 3	miRNA
						MA_8008099g0010	endoribonuclease Dicer homolog 1	miRNA
						MA_35244g0010	THO complex subunit 1	miRNA
						MA_10428886g0010	protein argonaute 10-like	miRNA
						MA_9225368g0010	Dicer-like 3	miRNA
						MA_7927g0010	Dicer-like 3	miRNA
						MA_10431876g0010	Dicer-like 3	miRNA
						MA_8664686g0010	Dicer-like 3	miRNA
						MA_516918g0010	double-stranded RNA-binding protein 1-like	miRNA
						MA_10431369g0010	double-stranded RNA-binding protein 3-like	miRNA
						MA_10426327g0030	G patch domain-containing protein TGH	miRNA
						MA_4292002g0010	protein SUPPRESSOR OF GENE SILENCING 3 homolog	miRNA
						MA_123631g0010	protein SUPPRESSOR OF GENE SILENCING 3 homolog	miRNA
						MA_63095g0010	protein SUPPRESSOR OF GENE SILENCING 3	miRNA
						MA_10434163g0010	protein SUPPRESSOR OF GENE SILENCING 3	miRNA
						MA_9488828g0010	E3 ubiquitin-protein ligase TRIM37-like	Ubiquitination

## Sheet: Mature. Apical. Cool vs Warm
		Genes upregulated in the apical mature embryo parts comparing cool and warm epitypes.
	Cool epitype					Warm epitype
	Congenie	Annotation	Category			Congenie	Annotation	Category
	MA_88843g0010	DNA (cytosine-5)-methyltransferase 1	DNA methylation			MA_14457g0020	protein argonaute 4A	miRNA
	MA_125206g0010	histone acetyltransferase HAC1-like	Histone acetylation			MA_10427420g0010	protein argonaute 1B	miRNA
	MA_187851g0010	protein BREAST CANCER SUSCEPTIBILITY 1 homolog	Histone acetylation			MA_60018g0010	DNA (cytosine-5)-methyltransferase DRM2-like isoform X1	DNA methylation
	MA_10436305g0010	transcriptional adapter ADA2	Histone acetylation			MA_9285293g0010	factor of DNA methylation 5-like	DNA methylation
	MA_10426228g0010	putative MYST-like histone acetyltransferase 1	Histone acetylation			MA_166638g0010	protein INVOLVED IN DE NOVO 2	DNA methylation
	MA_4299g0010	histone deacetylase 6	Histone deacetylation			MA_16249g0010	factor of DNA methylation 1-like isoform X1	DNA methylation
	MA_3052g0010	histone deacetylase 2	Histone deacetylation			MA_10427737g0010	Putative chromomethylase	DNA methylation
	MA_10427274g0010	Histone deacetylase 6	Histone deacetylation			MA_12806g0020	zinc finger CCCH domain-containing protein 19-like	DNA methylation
	MA_601245g0010	histone deacetylase HDT2	Histone deacetylation			MA_227360g0010	RNA-directed DNA methylation 4 isoform X1	DNA methylation
	MA_4448g0020	probable protein arginine N-methyltransferase 1	Histone methylation			MA_10426609g0010	DNA (cytosine-5)-methyltransferase DRM2-like isoform X2	DNA methylation
	MA_10435033g0010	histone-lysine N-methyltransferase CLF-like isoform X1	Histone methylation			MA_116694g0010	zinc finger CCCH domain-containing protein 19-like	DNA methylation
	MA_7025g0010	histone-lysine N-methyltransferase CLF-like	Histone methylation			MA_10433243g0010	DNA (cytosine-5)-methyltransferase DRM2 isoform X3	DNA methylation
	MA_165947g0010	protein arginine n-methyltransferase prmt10	Histone methylation			MA_62987g0010	Increased DNA methylation 1	Histone acetylation
	MA_10431866g0010	G patch domain-containing protein TGH	miRNA			MA_26597g0010	Histone deacetylase complex subunit SAP30/SAP30-like	Histone deacetilation
	MA_18853g0010	protein STABILIZED1	miRNA			MA_45410g0010	Histone deacetylase complex subunit SAP30/SAP30-like	Histone deacetylation
	MA_8833695g0010	5'-3' exoribonuclease 4	miRNA			MA_35393g0010	paired amphipathic helix protein Sin3-like 4 isoform X1	Histone deacetylation
	MA_10437217g0010	protein SUPPRESSOR OF GENE SILENCING 3 homolog	miRNA			MA_8638132g0010	Paired amphipathic helix protein Sin3-like 3	Histone deacetylation
	MA_17033g0010	THO complex subunit 3	miRNA			MA_218662g0010	lysine-specific demethylase JMJ25-like isoform X6	Histone demethylation
	MA_8332g0010	RNA exonuclease 4-like	miRNA			MA_1013g0010	lysine-specific demethylase JMJ706-like isoform X2	Histone demethylation
	MA_9985050g0010	G patch domain-containing protein TGH	miRNA			MA_491986g0010	lysine-specific demethylase JMJ25-like	Histone demethylation
	MA_10429495g0010	Forkhead-associated (FHA) domain	miRNA			MA_6277139g0010	lysine-specific demethylase JMJ25-like	Histone demethylation
	MA_10142512g0010	nuclear cap-binding protein subunit 1	miRNA			MA_197676g0010	histone-lysine N-methyltransferase SUVR5	Histone methylation
	MA_6315484g0010	small RNA 2'-O-methyltransferase-like	miRNA			MA_763926g0010	methyltransferase-like protein 13 isoform X2	Histone methylation
	MA_938778g0010	RNA demethylase ALKBH5-like	miRNA			MA_2796g0010	methyltransferase-like protein 13	Histone methylation
	MA_10436811g0010	protein STABILIZED1	miRNA			MA_10427795g0010	protein TRAUCO	Histone methylation
	MA_508302g0010	endoribonuclease Dicer homolog 3a-like	miRNA			MA_1873g0010	TRAUCO	Histone methylation
	MA_10433715g0010	OTU domain-containing protein 6B	Ubiquitination			MA_7658g0020	histone-lysine N-methyltransferase, H3 lysine-9 specific SUVH1-like	Histone methylation
						MA_717677g0010	COMPASS-like H3K4 histone methylase component WDR5B	Histone methylation
						MA_106792g0010	probable inactive histone-lysine N-methyltransferase SUVR2	Histone methylation reader
						MA_8553204g0010	protein argonaute 4-like	miRNA
						MA_8008099g0010	endoribonuclease Dicer homolog 1	miRNA
						MA_10428886g0010	protein argonaute 10-like	miRNA
						MA_478114g0010	Dicer-like 3	miRNA
						MA_252004g0010	double-stranded RNA-binding protein 1	miRNA
						MA_7927g0010	Dicer-like 3	miRNA
						MA_8664686g0010	Dicer-like 3	miRNA
						MA_9225368g0010	Dicer-like 3	miRNA
						MA_44083g0010	THO complex subunit 4D-like isoform X1	miRNA
						MA_10431369g0010	double-stranded RNA-binding protein 3-like	miRNA
						MA_139954g0010	protein SUPPRESSOR OF GENE SILENCING 3 homolog	miRNA
						MA_123631g0010	protein SUPPRESSOR OF GENE SILENCING 3 homolog	miRNA
						MA_10431876g0010	Dicer-like 3	miRNA
						MA_32047g0010	double-stranded RNA-binding protein 4-like isoform X2	miRNA
						MA_35244g0010	THO complex subunit 1	miRNA
						MA_4292002g0010	protein SUPPRESSOR OF GENE SILENCING 3 homolog	miRNA
						MA_10434163g0010	protein SUPPRESSOR OF GENE SILENCING 3	miRNA
